# Supplementary material for: PIPETS: a statistically informed, gene-annotation agnostic analysis method to study bacterial termination using 3′-end sequencing
Source: BMC Bioinformatics. 2024 Nov 23;25:363. doi: 10.1186/s12859-024-05982-5 (PMC11585934; doi:10.1186/s12859-024-05982-5)
Supplement: Supplementary file 5 — Additional Datafile 3: Dar_PIPETS_Results_threshAdjust085.csv, csv file, all PIPETS (threshAdjust=0.85) predicted peaks from Dar et al. dataset. [file 12859_2024_5982_MOESM5_ESM.csv]

chrom	HighestPeak	HighestPeakReadCoverage	LowestPeakCoord	HighestPeakCoord	InsideGene	EndOfGene	BeforeGene	PIPETS_Only	Strand
AL009126.3	3112	303	3111	3113		[gene=dnaN]	[gene=recF]	No	Top
AL009126.3	6826	202	6826	6827		[gene=gyrB]	[gene=gyrA]	No	Top
AL009126.3	9494	691	9492	9495		[gene=gyrA]	[gene=rrnO-16S]	No	Top
AL009126.3	9671	135	9669	9671			[gene=rrnO-16S]	Yes	Top
AL009126.3	17434	572	17432	17436		[gene=guaB]	[gene=dacA]	No	Top
AL009126.3	18907	261	18905	18907		[gene=dacA]	[gene=pdxS]	No	Top
AL009126.3	20844	992	20843	20845		[gene=tboS]	[gene=serS]	Yes	Top
AL009126.3	22196	548	22195	22198		[gene=serS]	[gene=trnSL-Ser1]	No	Top
AL009126.3	22387	478	22387	22414		[gene=trnSL-Ser1]		Yes	Top
AL009126.3	22463	1747	22462	22465		[gene=trnSL-Ser1]		Yes	Top
AL009126.3	22469	58	22469	22471		[gene=dck]		No	Complement
AL009126.3	26686	8138	26685	26736	[gene=scr]		[gene=dnaX]	Yes	Top
AL009126.3	26734	554	26732	26736		[gene=scr]	[gene=dnaX]	Yes	Top
AL009126.3	28959	108	28952	28964	[gene=recR]	[gene=ebfC]		Yes	Top
AL009126.3	29783	100	29781	29784	[gene=bofA]	[gene=yaaL]		Yes	Top
AL009126.3	30203	152	30201	30204			[gene=rrnA-16S]	Yes	Top
AL009126.3	35137	26	35137	35137		[gene=rrnA-23S]	[gene=csfB]	Yes	Top
AL009126.3	42895	244	42895	42896		[gene=dnaH]	[gene=trmNF]	No	Top
AL009126.3	44796	270	44795	44797		[gene=abrB]		No	Complement
AL009126.3	44836	56	44828	44836		[gene=rsmI]		No	Top
AL009126.3	47679	301	47678	47680		[gene=metS]	[gene=dayD]	No	Top
AL009126.3	48706	61	48705	48706	[gene=yabE]			Yes	Top
AL009126.3	49236	50	49235	49236	[gene=yabE]			Yes	Top
AL009126.3	49456	46	49456	49456				Yes	Complement
AL009126.3	49987	94	49986	49987		[gene=yabE]	[gene=rnmV]	No	Top
AL009126.3	51532	103	51531	51533		[gene=rsmA]	[gene=prtG]	No	Top
AL009126.3	53057	457	53051	53059		[gene=veg]	[gene=sspF]	No	Top
AL009126.3	55713	596	55711	55714		[gene=ridA]	[gene=spoVG]	No	Top
AL009126.3	56225	589	56224	56227		[gene=spoVG]	[gene=glmU]	No	Top
AL009126.3	59438	748	59437	59439		[gene=ctc]	[gene=pth]	No	Top
AL009126.3	60397	54	60396	60398		[gene=fin]	[gene=mfd]	No	Top
AL009126.3	64702	103	64701	64703		[gene=spoVT]	[gene=yabM]	No	Top
AL009126.3	70070	955	70069	70072		[gene=yabR]	[gene=trnSL-Glu1]	No	Top
AL009126.3	70266	86	70265	70266		[gene=trnSL-Met1]	[gene=spoIIE]	Yes	Top
AL009126.3	70379	784	70374	70380		[gene=trnSL-Glu1]	[gene=spoIIE]	Yes	Top
AL009126.3	78945	1096	78944	78947		[gene=ftsH]	[gene=coaX]	No	Top
AL009126.3	80774	148	80773	80775		[gene=hslO]	[gene=yacD]	No	Top
AL009126.3	82734	576	82733	82736		[gene=cysK]	[gene=pabB]	No	Top
AL009126.3	87570	45	87569	87570	[gene=yazB]	[gene=folK]	[gene=dusB]	Yes	Top
AL009126.3	90273	273	90270	90275		[gene=lysS]	[gene=rrnJ-16S]	No	Top
AL009126.3	90459	78	90459	90459			[gene=rrnJ-16S]	Yes	Top
AL009126.3	95648	141	95646	95650		[gene=trnJ-Lys]	[gene=trnJ-Pro]	Yes	Top
AL009126.3	95771	868	95769	95771		[gene=trnJ-Leu1]	[gene=trnJ-Ala]	Yes	Top
AL009126.3	95950	258	95950	95955		[gene=trnJ-Leu2]	[gene=rrnW-16S]	Yes	Top
AL009126.3	96143	100	96143	96145		[gene=trnJ-Pro]	[gene=rrnW-16S]	Yes	Top
AL009126.3	105670	342	105670	105670	[gene=clpC]		[gene=radA]	Yes	Top
AL009126.3	106056	615	106055	106057		[gene=clpC]	[gene=radA]	No	Top
AL009126.3	110285	131	110284	110285	[gene=ispD]		[gene=ispF]	Yes	Top
AL009126.3	112758	369	112735	112759			[gene=cysE]	Yes	Top
AL009126.3	117779	162	117777	117781		[gene=secE]	[gene=nusG]	No	Top
AL009126.3	118573	41	118573	118582		[gene=nusG]	[gene=rplK]	No	Top
AL009126.3	119017	30	119017	119019		[gene=rplK]	[gene=rplA]	Yes	Top
AL009126.3	119065	1863	119063	119066		[gene=rplK]	[gene=rplA]	No	Top
AL009126.3	119986	145	119985	119987	[gene=ldlJ]		[gene=rplJ]	Yes	Top
AL009126.3	120662	109	120662	120662	[gene=rplL]	[gene=rplJ]	[gene=rlmG]	Yes	Top
AL009126.3	121029	7326	121004	121030		[gene=rplL]	[gene=rlmG]	No	Top
AL009126.3	122509	66	122507	122509	[gene=rpoB]			Yes	Top
AL009126.3	123170	48	123168	123170	[gene=rpoB]			Yes	Top
AL009126.3	124462	24	124462	124462	[gene=rpoB]			Yes	Top
AL009126.3	125445	59	125445	125445	[gene=rpoB]		[gene=rpoC]	Yes	Top
AL009126.3	126268	30	126268	126268	[gene=rpoC]			Yes	Top
AL009126.3	129212	384	129211	129215		[gene=rpoC]	[gene=rulS]	No	Top
AL009126.3	129489	58	129489	129489	[gene=rulS]		[gene=rpsL]	Yes	Top
AL009126.3	129578	90	129577	129581	[gene=rulS]		[gene=rpsL]	Yes	Top
AL009126.3	129640	134	129637	129640		[gene=rulS]	[gene=rpsL]	No	Top
AL009126.3	129751	30	129751	129751	[gene=rpsL]		[gene=rpsG]	Yes	Top
AL009126.3	130428	275	130428	130428	[gene=rpsG]		[gene=fusA]	Yes	Top
AL009126.3	130949	111	130948	130949	[gene=fusA]			Yes	Top
AL009126.3	130997	40	130997	130997	[gene=fusA]			Yes	Top
AL009126.3	131032	52	131032	131032	[gene=fusA]			Yes	Top
AL009126.3	131168	62	131168	131168	[gene=fusA]			Yes	Top
AL009126.3	131631	153	131631	131631	[gene=fusA]			Yes	Top
AL009126.3	132002	30	132002	132002	[gene=fusA]			Yes	Top
AL009126.3	132215	126	132215	132217	[gene=fusA]			Yes	Top
AL009126.3	132758	39	132734	132758	[gene=fusA]		[gene=tufA]	Yes	Top
AL009126.3	132839	205	132818	132842		[gene=fusA]	[gene=tufA]	No	Top
AL009126.3	133096	69	133096	133096	[gene=tufA]			Yes	Top
AL009126.3	133572	111	133572	133579	[gene=tufA]			Yes	Top
AL009126.3	134005	207	134005	134006	[gene=tufA]		[gene=ybaC]	Yes	Top
AL009126.3	134113	6014	134080	134115		[gene=tufA]	[gene=ybaC]	No	Top
AL009126.3	135321	244	135319	135330			[gene=rplC]	Yes	Top
AL009126.3	135551	127	135551	135551	[gene=rpsJ]		[gene=rplC]	Yes	Top
AL009126.3	137147	456	137147	137147	[gene=rplW]		[gene=rplB]	Yes	Top
AL009126.3	137208	219	137206	137208	[gene=rplW]		[gene=rplB]	Yes	Top
AL009126.3	137312	57	137312	137312	[gene=rplB]	[gene=rplW]		Yes	Top
AL009126.3	138187	357	138155	138190		[gene=rplB]	[gene=rplV]	No	Top
AL009126.3	138306	58	138306	138306	[gene=rpsS]		[gene=rplV]	Yes	Top
AL009126.3	138458	73	138458	138458	[gene=rpsS]		[gene=rpsC]	Yes	Top
AL009126.3	138930	159	138930	138930	[gene=rpsC]	[gene=rplV]		Yes	Top
AL009126.3	139437	166	139437	139437	[gene=rpsC]		[gene=rplP]	Yes	Top
AL009126.3	140556	66	140556	140556	[gene=rplNA]	[gene=rpsQ]	[gene=rplX]	Yes	Top
AL009126.3	142101	104	142101	142101	[gene=rpsH]		[gene=rplF]	Yes	Top
AL009126.3	143581	54	143581	143581	[gene=rpsE]		[gene=rpmD]	Yes	Top
AL009126.3	143795	37	143794	143795	[gene=rpsE]		[gene=rplO]	Yes	Top
AL009126.3	144852	180	144848	144855	[gene=secY]			Yes	Top
AL009126.3	145580	50	145580	145581	[gene=secY]		[gene=adk]	Yes	Top
AL009126.3	145833	30	145833	145833		[gene=secY]	[gene=adk]	Yes	Top
AL009126.3	145852	94	145832	145853		[gene=secY]	[gene=adk]	No	Top
AL009126.3	146138	142	146126	146151	[gene=adk]		[gene=mapA]	Yes	Top
AL009126.3	147394	38	147393	147394	[gene=ybzG]	[gene=mapA]	[gene=rpmJ]	Yes	Top
AL009126.3	148172	60	148172	148172	[gene=rpsM]		[gene=rpsK]	Yes	Top
AL009126.3	148880	53	148880	148880		[gene=rpsK]	[gene=rpoA]	Yes	Top
AL009126.3	149907	288	149905	149907		[gene=rpoA]	[gene=rplQ]	No	Top
AL009126.3	150380	1159	150375	150392		[gene=rplQ]	[gene=ecfA]	No	Top
AL009126.3	150761	55	150761	150761	[gene=ecfA]			Yes	Top
AL009126.3	154648	53	154634	154648	[gene=rpsI]			Yes	Top
AL009126.3	154740	1503	154737	154741		[gene=rpsI]	[gene=ybaJ]	No	Top
AL009126.3	160817	35	160817	160817			[gene=rrnI-16S]	Yes	Top
AL009126.3	165905	3943	165899	165905		[gene=trnI-Thr]	[gene=trnI-Ala]	Yes	Top
AL009126.3	165948	85	165947	165953		[gene=trnI-Thr]	[gene=trnI-Ala]	Yes	Top
AL009126.3	166034	376	166034	166036		[gene=trnI-Gly]	[gene=trnI-Ala]	Yes	Top
AL009126.3	194279	128075	194278	194279	[gene=trnSL-Glu2]		[gene=trnSL-Gln2]	Yes	Top
AL009126.3	194360	1294	194360	194362		[gene=trnSL-Val1]	[gene=trnSL-Gln2]	Yes	Top
AL009126.3	194545	97	194545	194546		[gene=trnSL-Tyr1]	[gene=sigW]	Yes	Top
AL009126.3	194653	523	194648	194654		[gene=trnSL-Gln2]	[gene=sigW]	Yes	Top
AL009126.3	196080	597	196075	196082		[gene=rsiW]	[gene=cdaA]	No	Top
AL009126.3	202125	575	202124	202127		[gene=glmS]	[gene=ybbU]	No	Top
AL009126.3	205300	59	205300	205301			[gene=ndhF]	Yes	Top
AL009126.3	211761	134	211758	211761		[gene=ybzH]	[gene=ybcL]	No	Top
AL009126.3	223220	152	223218	223222	[gene=ybzI]			Yes	Top
AL009126.3	230778	208	230778	230781		[gene=ybyB]		No	Complement
AL009126.3	232973	364	232972	232977		[gene=glpQA]		No	Complement
AL009126.3	233011	681	233010	233012		[gene=ybeC]		No	Top
AL009126.3	235389	69	235389	235389			[gene=glpT]	Yes	Complement
AL009126.3	245086	222	245085	245088		[gene=purT]	[gene=mpr]	No	Top
AL009126.3	249578	115	249576	249579		[gene=psd]	[gene=ybfO]	No	Top
AL009126.3	254875	172	254872	254875		[gene=gamP]	[gene=gltP]	No	Complement
AL009126.3	260090	94	260090	260091		[gene=ybgF]		No	Complement
AL009126.3	273981	36	273981	273981		[gene=garR]	[gene=garD]	No	Top
AL009126.3	277081	95	277080	277082		[gene=tboW]	[gene=ycbK]	Yes	Top
AL009126.3	281731	14	281731	281731	[locus_tag=BSU_02585]	[gene=ycbP]		No	Complement
AL009126.3	288613	170	288613	288614		[gene=lmrB]		No	Complement
AL009126.3	294617	243	294616	294618		[gene=yccF]		No	Top
AL009126.3	299395	94	299394	299401		[gene=ycdA]		No	Complement
AL009126.3	309326	272	309325	309327		[gene=znuA]	[gene=znuC]	No	Top
AL009126.3	310882	44	310881	310882		[gene=znuB]		No	Top
AL009126.3	314839	516	314837	314840		[gene=yceF]	[gene=yceG]	No	Top
AL009126.3	317640	223	317639	317642		[gene=yceH]	[gene=niaP]	No	Top
AL009126.3	320404	100	320403	320405		[gene=yceK]	[gene=yceJ]	No	Complement
AL009126.3	324036	78	324035	324036		[gene=opuAC]		No	Top
AL009126.3	330838	159	330837	330840	[gene=lctP]	[gene=lctE]		Yes	Top
AL009126.3	332397	186	332396	332399		[gene=mdr]		No	Complement
AL009126.3	332438	377	332436	332438		[gene=lctP]		No	Top
AL009126.3	339143	1041	339141	339144		[gene=nadE]		No	Top
AL009126.3	344385	27	344385	344386		[gene=ycgL]	[gene=putB]	No	Top
AL009126.3	347072	244	347070	347073		[gene=putC]	[gene=putP]	No	Top
AL009126.3	349957	29	349957	349957		[gene=ycgQ]		No	Complement
AL009126.3	367254	20	367254	367254		[gene=yckA]		No	Complement
AL009126.3	369709	39	369709	369709		[gene=yckC]	[gene=yckD]	No	Top
AL009126.3	371691	65	371689	371692		[gene=nin]		No	Complement
AL009126.3	374565	83	374564	374565		[gene=hxlB]	[gene=tlpC]	No	Complement
AL009126.3	409129	259	409127	409130		[gene=tcyC]	[gene=yczE]	No	Complement
AL009126.3	416193	83	416192	416193		[gene=dtpT]		No	Complement
AL009126.3	430124	272	430122	430124		[gene=phrC]		No	Top
AL009126.3	430582	37	430582	430583		[gene=thrD]	[gene=yczN]	No	Complement
AL009126.3	435991	101	435990	435992		[gene=ycnB]		No	Complement
AL009126.3	436030	447	436029	436031		[gene=pbtQ]		No	Top
AL009126.3	438475	111	438474	438476		[gene=nfrAB]	[gene=ycnC]	No	Complement
AL009126.3	440051	237	440049	440052		[gene=yczG]		Yes	Top
AL009126.3	444387	42	444386	444387		[gene=gabD]	[gene=glcU]	No	Top
AL009126.3	446131	153	446130	446133		[gene=cutI]		No	Complement
AL009126.3	449570	67	449569	449570		[gene=ycnL]	[gene=mtlA]	No	Top
AL009126.3	455775	70	455773	455777		[gene=ycsD]	[gene=ribZ]	No	Top
AL009126.3	474650	221	474649	474651			[gene=amj]	Yes	Top
AL009126.3	475540	24	475540	475540		[gene=ydzA]		No	Complement
AL009126.3	475578	22	475578	475578		[gene=amj]		No	Top
AL009126.3	478776	89	478776	478777		[gene=topB]	[gene=epsJ]	No	Top
AL009126.3	486294	174	486293	486295		[gene=swaO]	[gene=kimA]	Yes	Top
AL009126.3	488292	207	488291	488294		[gene=kimA]	[gene=nudT]	No	Top
AL009126.3	490680	78	490680	490680	[locus_tag=BSU_04345]	[gene=ydzK]		No	Complement
AL009126.3	491116	111	491115	491117		[gene=mntH]	[locus_tag=BSU_04345]	No	Complement
AL009126.3	492603	44	492603	492604		[gene=ydaS]	[gene=mntH]	No	Complement
AL009126.3	494946	96	494945	494947		[gene=gsiB]	[gene=ydbC]	No	Top
AL009126.3	495701	30	495701	495701		[gene=ydbD]		No	Complement
AL009126.3	501464	146	501463	501465		[gene=dctP]	[gene=ydbI]	No	Top
AL009126.3	502883	99	502881	502884			[gene=ydbJ]	Yes	Top
AL009126.3	505058	89	505057	505059		[gene=ydbL]	[gene=ydbM]	No	Top
AL009126.3	506295	91	506295	506296		[gene=fbpB]		No	Complement
AL009126.3	506326	29	506326	506327		[gene=ydbM]		No	Top
AL009126.3	507675	67	507674	507676		[gene=ydbP]		Yes	Complement
AL009126.3	509353	343	509350	509353		[gene=ddlA]	[gene=murF]	No	Top
AL009126.3	511004	37	511003	511004			[gene=cshA]	Yes	Top
AL009126.3	512685	915	512683	512686		[gene=cshA]	[gene=ydbS]	No	Top
AL009126.3	515035	162	515033	515036				Yes	Top
AL009126.3	517292	28	517291	517292		[gene=ydcC]	[gene=alrA]	No	Top
AL009126.3	519329	1209	519324	519332		[gene=ndoA]	[gene=rsbRA]	No	Top
AL009126.3	524290	153	524289	524292		[gene=rsbX]	[gene=ydcF]	No	Top
AL009126.3	528782	41	528780	528782		[gene=trnS-Asn]	[gene=trnS-Leu1]	Yes	Top
AL009126.3	528873	33926	528871	528876	[gene=trnS-Ser]	[gene=trnS-Asn]	[gene=trnS-Leu1]	Yes	Top
AL009126.3	528985	268	528980	528985		[gene=trnS-Glu]	[gene=trnS-Leu2]	Yes	Top
AL009126.3	529060	42168	529058	529060	[gene=trnS-Gln]	[gene=trnS-Glu]	[gene=trnS-Leu2]	Yes	Top
AL009126.3	529458	419	529457	529459		[gene=trnS-Leu2]		Yes	Top
AL009126.3	530890	82	530890	530891	[gene=immA]		[gene=ydcL]	Yes	Complement
AL009126.3	532586	145	532585	532587	[gene=sncO]			Yes	Complement
AL009126.3	558111	44	558111	558112		[gene=ydzN]	[gene=sufLC]	No	Top
AL009126.3	559513	1036	559492	559515		[gene=cspC]		No	Top
AL009126.3	559533	101	559531	559534	[gene=sncZ]			Yes	Complement
AL009126.3	573401	59	573401	573402		[gene=ydeN]		No	Complement
AL009126.3	581591	77	581590	581592		[gene=ydzSc]	[gene=ydfB]	No	Top
AL009126.3	586629	41	586629	586629		[gene=ydfF]		No	Top
AL009126.3	592203	39	592202	592203		[gene=cesA]		No	Complement
AL009126.3	606406	63	606405	606407			[gene=vmlR]	Yes	Complement
AL009126.3	606655	66	606654	606655		[gene=ydgF]	[gene=vmlR]	No	Complement
AL009126.3	612084	71	612084	612084		[gene=ydgH]		No	Top
AL009126.3	612153	50	612152	612153		[gene=ydgI]		No	Complement
AL009126.3	614880	63	614879	614881		[gene=ydgK]		No	Top
AL009126.3	616592	71	616591	616593		[gene=ydhC]	[gene=spoL]	No	Top
AL009126.3	619320	28	619318	619320		[gene=ydhE]		No	Top
AL009126.3	622270	35	622269	622270		[gene=fra]		No	Top
AL009126.3	625108	98	625107	625110		[gene=pbuE]		No	Complement
AL009126.3	626324	106	626324	626325		[gene=aswA]	[gene=pbuE]	Yes	Complement
AL009126.3	635293	242	635275	635293		[gene=trnE-Gly]	[gene=rrnE-16S]	Yes	Top
AL009126.3	640484	185	640484	640491		[gene=trnE-Asp]	[gene=thiL]	Yes	Top
AL009126.3	640518	1109	640513	640520		[gene=trnE-Asp]	[gene=thiL]	Yes	Top
AL009126.3	640567	97	640566	640569		[gene=trnE-Asp]	[gene=thiL]	Yes	Top
AL009126.3	644317	50	644310	644318		[gene=tsaD]		No	Top
AL009126.3	644491	33	644491	644492		[gene=ydiF]		No	Complement
AL009126.3	648703	111	648702	648704		[gene=ydiK]		No	Complement
AL009126.3	648743	236	648742	648744		[gene=tatCY]		No	Top
AL009126.3	650040	53	650039	650042	[gene=groES]		[gene=groEL]	Yes	Top
AL009126.3	651606	82	651606	651606	[gene=groEL]			Yes	Top
AL009126.3	651989	274	651988	651990		[gene=groEL]		Yes	Top
AL009126.3	657761	171	657760	657762		[gene=bsuMB]		No	Top
AL009126.3	671102	66	671101	671103		[gene=ydjE]	[gene=pspA]	No	Top
AL009126.3	674835	82	674834	674835		[gene=ydjI]		No	Top
AL009126.3	677866	193	677864	677869		[gene=bdhA]		No	Complement
AL009126.3	679810	120	679809	679811		[gene=walM]	[gene=ydjN]	No	Top
AL009126.3	681107	149	681105	681108		[gene=ydjO]	[gene=ydzJ]	No	Complement
AL009126.3	692701	301	692699	692706		[gene=yebA]	[gene=guaA]	No	Top
AL009126.3	694289	27	694289	694289		[gene=guaA]	[gene=pbuG]	Yes	Top
AL009126.3	694338	1684	694336	694338		[gene=guaA]	[gene=pbuG]	No	Top
AL009126.3	694607	592	694606	694609		[gene=gswC]	[gene=pbuG]	Yes	Top
AL009126.3	696023	128	696022	696024		[gene=pbuG]	[gene=yebC]	No	Top
AL009126.3	697033	97	697032	697033		[gene=yebC]	[gene=yebD]	No	Top
AL009126.3	698572	19	698570	698572		[gene=gswD]	[gene=purE]	Yes	Top
AL009126.3	715496	38	715496	715497	[gene=yerB]	[gene=yerA]		Yes	Top
AL009126.3	716781	206	716778	716782		[gene=yerC]		No	Top
AL009126.3	724865	247	724863	724866		[gene=yerH]	[gene=yerI]	No	Top
AL009126.3	726039	89	726038	726039		[gene=yerI]		No	Top
AL009126.3	726801	60	726800	726801		[gene=opuE]	[gene=sapB]	No	Complement
AL009126.3	731972	1121	731969	731973		[gene=gatB]		Yes	Top
AL009126.3	736149	238	736148	736151		[gene=srfP]	[gene=dagK]	No	Top
AL009126.3	736322	29	736322	736322			[gene=dagK]	Yes	Top
AL009126.3	737420	263	737418	737420		[gene=dagK]	[gene=rlmCD]	No	Top
AL009126.3	747037	54	747037	747037		[gene=yezG]	[gene=yezA]	No	Complement
AL009126.3	753163	332	753162	753165		[gene=yeeI]	[gene=cotK]	No	Top
AL009126.3	754431	94	754429	754431		[gene=yezE]	[gene=yesE]	No	Top
AL009126.3	785084	34	785080	785086		[gene=hmoA]		No	Complement
AL009126.3	785504	58	785504	785504		[gene=yetH]	[gene=hmoA]	No	Complement
AL009126.3	787612	80	787611	787613		[gene=yetI]	[gene=calJ]	No	Top
AL009126.3	788674	338	788666	788675	[gene=yetK]	[gene=calJ]		Yes	Top
AL009126.3	796224	45	796223	796225			[gene=ltaSA]	Yes	Top
AL009126.3	798285	403	798283	798286		[gene=ltaSA]	[gene=spmH]	No	Top
AL009126.3	805414	55	805413	805415		[gene=mtrA]	[gene=pynN]	No	Complement
AL009126.3	811480	97	811479	811481		[gene=ettA]	[gene=yfmQ]	No	Top
AL009126.3	812060	279	812059	812061		[gene=yfmQ]	[gene=copP]	No	Top
AL009126.3	814343	65	814342	814343		[gene=ettM]		No	Complement
AL009126.3	817270	53	817270	817271		[gene=yfmL]	[gene=yfmK]	No	Top
AL009126.3	825748	826	825747	825749		[gene=fecC]	[gene=fecD]	No	Complement
AL009126.3	839304	163	839303	839305		[gene=yflH]	[gene=yflI]	No	Complement
AL009126.3	842010	739	842009	842012		[gene=ltaSB]		No	Complement
AL009126.3	842048	56	842047	842048		[gene=nagP]		No	Top
AL009126.3	850578	29	850578	850580	[gene=treP]			Yes	Top
AL009126.3	851819	200	851819	851820		[gene=treP]	[gene=treA]	No	Top
AL009126.3	854305	277	854305	854307		[gene=treR]	[gene=hypO]	No	Top
AL009126.3	855115	137	855113	855116		[gene=hypO]		No	Top
AL009126.3	861551	67	861548	861551		[gene=yfkK]	[gene=yfkL]	No	Complement
AL009126.3	863861	67	863860	863862				Yes	Top
AL009126.3	867125	134	867125	867126		[gene=mscC]		No	Complement
AL009126.3	869485	97	869482	869485		[gene=yfjT]	[gene=pdaA]	No	Top
AL009126.3	871321	59	871320	871322		[gene=yfjQ]	[gene=yfjR]	No	Complement
AL009126.3	874890	96	874889	874890		[gene=yfjO]		No	Top
AL009126.3	885808	109	885807	885808		[gene=yfjF]		No	Complement
AL009126.3	909120	68	909120	909120		[gene=padR]		No	Complement
AL009126.3	910697	39	910697	910698		[gene=estB]	[gene=icaC]	No	Top
AL009126.3	919330	25	919328	919330		[gene=sxzY]		Yes	Complement
AL009126.3	919527	40	919527	919527	[gene=sxzY]			Yes	Complement
AL009126.3	922540	48	922539	922545		[gene=sxzA]	[gene=yfhB]	No	Top
AL009126.3	924209	636	924201	924211		[gene=yfhC]		No	Top
AL009126.3	926777	81	926777	926778		[gene=yfhH]	[gene=yfhI]	No	Top
AL009126.3	928111	92	928110	928111		[gene=yfhI]	[gene=yfhJ]	No	Top
AL009126.3	930630	25	930630	930630		[gene=ephM]	[gene=csbB]	No	Top
AL009126.3	934441	65	934440	934441		[gene=yfhP]		Yes	Complement
AL009126.3	934480	70	934478	934481		[gene=yfhO]		Yes	Top
AL009126.3	938205	538	938202	938206		[gene=sspE]	[gene=ygaB]	No	Top
AL009126.3	939305	88	939305	939306		[gene=ygaC]	[gene=ygaD]	No	Top
AL009126.3	941136	75	941135	941137		[gene=ygaD]		No	Top
AL009126.3	941142	111	941141	941142		[gene=ygaE]		No	Complement
AL009126.3	942406	136	942405	942407		[gene=gsaB]	[gene=ygaE]	No	Complement
AL009126.3	944921	75	944920	944922		[gene=ygzB]		No	Complement
AL009126.3	944962	296	944959	944963		[gene=perR]		No	Top
AL009126.3	946555	50	946555	946555			[gene=rrnD-16S]	Yes	Top
AL009126.3	951343	189	951343	951343	[gene=rrnD-23S]		[gene=trnD-Glu]	Yes	Top
AL009126.3	951379	21	951378	951379		[gene=rrnD-23S]	[gene=trnD-Glu]	Yes	Top
AL009126.3	951572	30	951572	951572	[gene=rrnD-5S]		[gene=trnD-Met]	Yes	Top
AL009126.3	951656	11829	951655	951656	[gene=asnTA]	[gene=rrnD-5S]	[gene=trnD-Asp]	Yes	Top
AL009126.3	951753	63772	951747	951755	[gene=trnD-Ser]	[gene=asnTA]	[gene=trnD-Phe]	Yes	Top
AL009126.3	951953	808	951949	951953		[gene=trnD-Val]	[gene=trnD-Trp]	Yes	Top
AL009126.3	952122	83	952122	952128		[gene=trnD-Asp]	[gene=trnD-His]	Yes	Top
AL009126.3	952175	44	952175	952175	[gene=trnD-Phe]	[gene=trnD-Asp]	[gene=trnD-Gln]	Yes	Top
AL009126.3	952219	348	952215	952220	[gene=trnD-Thr]	[gene=trnD-Phe]	[gene=trnD-Gln]	Yes	Top
AL009126.3	952394	163	952394	952396		[gene=trnD-Tyr]	[gene=cysTA]	Yes	Top
AL009126.3	952470	8585	952468	952470	[gene=trnD-Trp]	[gene=trnD-Tyr]	[gene=leuTA]	Yes	Top
AL009126.3	952570	1113	952570	952571	[gene=trnD-His]	[gene=trnD-Trp]	[gene=leuTA]	Yes	Top
AL009126.3	952662	97	952654	952663		[gene=trnD-Gln]	[gene=leuTA]	Yes	Top
AL009126.3	952777	55	952777	952777		[gene=glyTB]	[gene=leuTB]	Yes	Top
AL009126.3	952812	69	952812	952812	[gene=cysTA]	[gene=glyTB]	[gene=leuTB]	Yes	Top
AL009126.3	952852	974	952850	952854		[gene=cysTA]	[gene=leuTB]	Yes	Top
AL009126.3	952947	10242	952945	952947	[gene=leuTA]	[gene=cysTA]	[gene=leuTB]	Yes	Top
AL009126.3	952984	174	952982	952987		[gene=leuTA]	[gene=leuTB]	Yes	Top
AL009126.3	953037	88	953036	953039		[gene=leuTA]	[gene=leuTB]	Yes	Top
AL009126.3	953295	511	953292	953295		[gene=leuTB]		Yes	Top
AL009126.3	953296	115	953295	953299		[gene=spo0M]		Yes	Complement
AL009126.3	953334	226	953331	953335		[gene=leuTB]		Yes	Top
AL009126.3	953342	581	953341	953345		[gene=spo0M]		No	Complement
AL009126.3	955752	63	955752	955753	[gene=tswD]		[gene=thiC]	Yes	Top
AL009126.3	955837	130	955836	955838		[gene=tswD]	[gene=thiC]	Yes	Top
AL009126.3	966177	33	966176	966177		[gene=ygaO]		No	Complement
AL009126.3	967141	125	967141	967141		[gene=trnSL-Gly1]		Yes	Top
AL009126.3	967197	505	967191	967199		[gene=trnSL-Gly1]		Yes	Top
AL009126.3	972822	72	972820	972822				Yes	Complement
AL009126.3	980358	126	980358	980358	[gene=yhcD]	[gene=yhcC]	[gene=yhcE]	Yes	Top
AL009126.3	984170	47	984169	984170		[gene=cspB]		Yes	Complement
AL009126.3	984210	43	984210	984210		[gene=yhcI]		No	Top
AL009126.3	984214	7643	984212	984259		[gene=cspB]		No	Complement
AL009126.3	984253	101	984249	984254		[gene=cspB]		Yes	Complement
AL009126.3	984346	137	984345	984351	[gene=cspB]			Yes	Complement
AL009126.3	984391	36	984391	984391	[gene=cspB]			Yes	Complement
AL009126.3	984434	45	984433	984435	[gene=cspB]			Yes	Complement
AL009126.3	985747	119	985745	985748		[gene=yhcJ]		Yes	Top
AL009126.3	988419	419	988418	988420		[gene=tcyP]		No	Top
AL009126.3	999980	55	999979	999981		[gene=yhcX]	[gene=yhxA]	No	Top
AL009126.3	1002447	132	1002446	1002448		[gene=glpP]	[gene=glpF]	No	Top
AL009126.3	1004945	342	1004934	1004945		[gene=glpK]	[gene=glpD]	No	Top
AL009126.3	1006675	982	1006674	1006677		[gene=glpD]	[gene=pgcA]	No	Top
AL009126.3	1008562	130	1008561	1008562		[gene=pgcA]	[gene=yhcY]	No	Top
AL009126.3	1013389	63	1013388	1013390		[gene=nsrR]	[gene=lytF]	No	Complement
AL009126.3	1020042	165	1020041	1020042		[gene=lytE]		No	Top
AL009126.3	1023135	76	1023135	1023136		[gene=yhdF]	[gene=bcaP]	No	Top
AL009126.3	1026252	40	1026251	1026253		[gene=yhdH]		No	Top
AL009126.3	1028202	114	1028201	1028203		[gene=asiMB]		No	Complement
AL009126.3	1032028	266	1032026	1032028		[gene=yhdP]		No	Complement
AL009126.3	1035273	51	1035273	1035273		[gene=yhdR]	[gene=yhdT]	No	Top
AL009126.3	1038827	430	1038826	1038828		[gene=yhdX]	[gene=mscY]	No	Top
AL009126.3	1040825	163	1040825	1040826		[gene=yheN]		Yes	Complement
AL009126.3	1042848	48	1042848	1042850		[gene=nhaC]		No	Complement
AL009126.3	1044348	45	1044347	1044349		[gene=nhaX]	[gene=nhaC]	No	Complement
AL009126.3	1045185	188	1045184	1045185	[gene=bmrB]		[gene=bmrC]	Yes	Top
AL009126.3	1049094	49	1049094	1049095		[gene=yheG]		No	Complement
AL009126.3	1055136	304	1055132	1055138		[gene=yheA]		No	Top
AL009126.3	1056510	218	1056509	1056511			[gene=yhaX]	Yes	Top
AL009126.3	1056579	587	1056575	1056581			[gene=yhaX]	Yes	Top
AL009126.3	1056618	57	1056617	1056621			[gene=yhaX]	Yes	Top
AL009126.3	1059168	33	1059168	1059168		[gene=khtU]		Yes	Complement
AL009126.3	1059204	96	1059203	1059205		[gene=hemZ]		No	Top
AL009126.3	1064776	58	1064776	1064776		[gene=yhaP]	[gene=yhaO]	No	Top
AL009126.3	1070032	116	1070031	1070032		[gene=yhaM]	[gene=yhaL]	No	Top
AL009126.3	1070325	187	1070323	1070343		[gene=prsA]		No	Complement
AL009126.3	1071708	116	1071704	1071709				Yes	Complement
AL009126.3	1073842	326	1073841	1073843		[gene=yhaH]	[gene=scoC]	No	Complement
AL009126.3	1074602	365	1074601	1074603		[gene=trpP]	[gene=yhaH]	No	Complement
AL009126.3	1076501	255	1076500	1076503		[gene=hinT]	[gene=serC]	No	Complement
AL009126.3	1080151	132	1080150	1080152		[gene=ecsC]		No	Top
AL009126.3	1083202	156	1083200	1083204		[gene=hmoB]	[gene=yhgB]	No	Complement
AL009126.3	1089639	130	1089638	1089640		[gene=hemY]	[gene=yhgD]	No	Top
AL009126.3	1092728	29	1092728	1092728		[gene=fabHB]		No	Complement
AL009126.3	1096520	52	1096518	1096521		[gene=gltT]		No	Complement
AL009126.3	1100904	316	1100903	1100905		[gene=yhfK]	[gene=lcfB]	No	Top
AL009126.3	1107560	56	1107559	1107562		[gene=yhfP]	[gene=yhfQ]	No	Top
AL009126.3	1108703	57	1108702	1108703		[gene=phoE]		No	Complement
AL009126.3	1108738	45	1108737	1108738		[gene=yhfQ]		No	Top
AL009126.3	1119158	217	1119157	1119159		[gene=yhjA]		No	Top
AL009126.3	1130738	37	1130738	1130739				Yes	Complement
AL009126.3	1143553	45	1143553	1143554		[gene=addA]	[gene=sbcD]	No	Top
AL009126.3	1148499	126	1148497	1148500		[gene=hlpB]		No	Top
AL009126.3	1156505	229	1156504	1156507		[gene=wprA]		No	Top
AL009126.3	1180638	155	1180637	1180639		[gene=mswK]	[gene=samT]	Yes	Complement
AL009126.3	1180678	121	1180676	1180679		[gene=mswK]	[gene=samT]	Yes	Complement
AL009126.3	1182443	100	1182442	1182444		[gene=yitL]		No	Top
AL009126.3	1190001	69	1189999	1190002		[gene=yizC]		No	Complement
AL009126.3	1190037	62	1190036	1190038		[gene=ipi]		No	Top
AL009126.3	1192605	123	1192604	1192605		[gene=yitW]	[gene=yitY]	No	Top
AL009126.3	1204688	391	1204687	1204689		[gene=yjzD]		No	Complement
AL009126.3	1207822	207	1207817	1207823		[gene=comZ]	[gene=fabHA]	No	Top
AL009126.3	1210466	20	1210465	1210466		[gene=fabF]	[gene=yjaZ]	No	Top
AL009126.3	1218075	142	1218074	1218076		[gene=trpS]		No	Complement
AL009126.3	1219137	294	1219135	1219138		[gene=tboWA]	[gene=trpS]	Yes	Complement
AL009126.3	1221549	693	1221548	1221552		[gene=oppA]	[gene=oppB]	No	Top
AL009126.3	1225490	169	1225489	1225492		[gene=oppF]	[gene=yjbB]	No	Top
AL009126.3	1228139	284	1228136	1228140		[gene=spxA]		No	Top
AL009126.3	1229758	205	1229752	1229759		[gene=mecA]	[gene=coiA]	No	Top
AL009126.3	1233134	241	1233133	1233135		[gene=pepF]	[gene=roxS]	No	Top
AL009126.3	1233544	2077	1233540	1233545		[gene=roxS]		Yes	Top
AL009126.3	1233579	95	1233578	1233580		[gene=spxH]	[gene=yizD]	No	Complement
AL009126.3	1239390	105	1239389	1239390		[gene=yjbO]		No	Top
AL009126.3	1242364	85	1242363	1242370	[gene=tswA]		[gene=tenA]	Yes	Top
AL009126.3	1242426	61	1242426	1242427		[gene=tswA]	[gene=tenA]	Yes	Top
AL009126.3	1248608	975	1248606	1248610		[gene=fabI]	[gene=cotO]	No	Top
AL009126.3	1256403	64	1256401	1256403		[gene=yjcF]	[gene=yjcD]	No	Complement
AL009126.3	1258466	252	1258464	1258467		[gene=mswA]	[gene=metI]	Yes	Top
AL009126.3	1262862	3744	1262859	1262896		[gene=trnSL-Val2]		Yes	Top
AL009126.3	1262895	278	1262894	1262896		[gene=trnSL-Val2]		Yes	Top
AL009126.3	1265472	130	1265472	1265474		[gene=yjcN]	[gene=yjcO]	No	Top
AL009126.3	1269690	53	1269690	1269690		[gene=yjdA]		No	Top
AL009126.3	1272605	132	1272604	1272607		[gene=manR]	[gene=manP]	No	Top
AL009126.3	1276328	573	1276321	1276329		[gene=yjdF]		No	Top
AL009126.3	1282568	57	1282568	1282569		[gene=pdaC]		No	Top
AL009126.3	1293738	81	1293737	1293738		[gene=yjzI]		No	Complement
AL009126.3	1294994	90	1294993	1294994		[gene=yjjA]		No	Top
AL009126.3	1299744	124	1299744	1299744	[gene=ndh]			Yes	Top
AL009126.3	1300318	744	1300317	1300320		[gene=ndh]	[gene=uxaC]	No	Top
AL009126.3	1313795	272	1313794	1313797		[gene=yjoA]	[gene=yjnA]	No	Complement
AL009126.3	1315763	142	1315762	1315764		[gene=yjoB]	[gene=rapA]	No	Top
AL009126.3	1316100	32	1316100	1316100	[gene=rapA]			Yes	Top
AL009126.3	1318489	79	1318487	1318489		[gene=yjqA]		No	Complement
AL009126.3	1334298	41	1334298	1334299		[gene=xkdM]	[gene=xkdN]	No	Top
AL009126.3	1348224	64	1348223	1348225		[gene=xlyA]		No	Top
AL009126.3	1348397	26	1348397	1348398		[gene=spoIISB]	[gene=spoIISC]	No	Complement
AL009126.3	1349432	264	1349431	1349433		[gene=pitB]	[gene=spoIISA]	No	Complement
AL009126.3	1357418	207	1357418	1357419				Yes	Complement
AL009126.3	1369835	248	1369834	1369836		[gene=pgl]		No	Complement
AL009126.3	1376476	87	1376475	1376477		[gene=gdwA]	[gene=gdnD]	Yes	Top
AL009126.3	1378178	203	1378177	1378180		[gene=purU]	[gene=proB]	No	Top
AL009126.3	1378468	281	1378467	1378468		[gene=pswB]	[gene=proB]	Yes	Top
AL009126.3	1382465	129	1382464	1382465	[gene=ykzN]	[gene=ohrB]		No	Top
AL009126.3	1385680	331	1385679	1385681		[gene=mswB]	[gene=metE]	Yes	Complement
AL009126.3	1391672	447	1391671	1391673		[gene=tswB]	[gene=thiU]	Yes	Complement
AL009126.3	1397408	231	1397407	1397409		[gene=mgtE]		No	Top
AL009126.3	1410768	524	1410765	1410769	[gene=ykoY]	[gene=mnrW]		Yes	Top
AL009126.3	1414089	112	1414088	1414091		[gene=htpK]	[gene=sspD]	No	Complement
AL009126.3	1415936	235	1415935	1415938		[gene=htpX]	[gene=ktrD]	No	Top
AL009126.3	1427031	358	1427030	1427033		[gene=mswD]	[gene=mtnW]	Yes	Top
AL009126.3	1430996	41	1430996	1430997		[gene=spo0E]	[gene=eag]	No	Top
AL009126.3	1431456	53	1431455	1431456		[gene=kinD]		No	Complement
AL009126.3	1433676	52	1433676	1433676		[gene=mhqR]		No	Top
AL009126.3	1439344	254	1439343	1439346		[gene=qswA]	[gene=queC]	Yes	Top
AL009126.3	1442069	90	1442068	1442070				Yes	Top
AL009126.3	1447555	157	1447554	1447557		[gene=ykvS]		No	Complement
AL009126.3	1448235	50	1448234	1448237		[gene=ykzS]	[gene=ykvT]	No	Top
AL009126.3	1454827	59	1454827	1454828		[gene=papB]	[gene=ykvZ]	No	Top
AL009126.3	1457075	165	1457074	1457078	[gene=gswA]	[gene=glcT]	[gene=ptsG]	No	Top
AL009126.3	1459331	27	1459329	1459332		[gene=ptsG]	[gene=ptsI]	No	Top
AL009126.3	1459724	58	1459722	1459725	[gene=ptsI]	[gene=ptsH]		Yes	Top
AL009126.3	1460671	41	1460671	1460671	[gene=ptsI]			Yes	Top
AL009126.3	1461404	2418	1461398	1461405		[gene=ptsI]	[gene=splB]	No	Top
AL009126.3	1466636	63	1466634	1466637		[gene=ohaC]		No	Top
AL009126.3	1471842	103	1471840	1471844		[gene=dapX]		No	Complement
AL009126.3	1473165	92	1473164	1473166		[gene=ykzT]	[gene=dapX]	No	Complement
AL009126.3	1474516	79	1474516	1474517		[gene=kre]		No	Complement
AL009126.3	1475100	36	1475100	1475101		[gene=ykuC]	[gene=kre]	No	Complement
AL009126.3	1481498	58	1481496	1481499		[gene=ykzU]	[gene=ykuH]	No	Top
AL009126.3	1483493	75	1483491	1483494		[gene=ykuI]	[gene=fsrA]	No	Top
AL009126.3	1483643	902	1483640	1483644		[gene=fsrA]		Yes	Top
AL009126.3	1484834	205	1484833	1484836	[gene=ykuK]		[gene=abbA]	Yes	Top
AL009126.3	1485358	240	1485356	1485360		[gene=abbA]	[gene=ykuL]	No	Top
AL009126.3	1486952	81	1486950	1486952		[gene=ccpC]	[gene=fldN]	No	Top
AL009126.3	1489732	722	1489712	1489733		[gene=dapH]	[gene=dapI]	No	Top
AL009126.3	1491218	113	1491217	1491220		[gene=ykuS]		No	Top
AL009126.3	1494405	386	1494404	1494406		[gene=rok]		No	Top
AL009126.3	1499699	39	1499693	1499701		[gene=moaD]	[gene=yknU]	No	Top
AL009126.3	1507325	33	1507324	1507326		[gene=skiZ]	[gene=fruR]	No	Top
AL009126.3	1511884	207	1511883	1511885		[gene=ykoA]		No	Complement
AL009126.3	1511927	182	1511926	1511928		[gene=sipT]	[gene=ykpA]	No	Top
AL009126.3	1514023	146	1514020	1514025		[gene=ykpA]	[gene=panE]	No	Top
AL009126.3	1514960	157	1514958	1514961		[gene=ampS]		No	Complement
AL009126.3	1514994	60	1514994	1514994		[gene=panE]		No	Top
AL009126.3	1518189	166	1518183	1518190		[gene=abhA]	[gene=kinC]	No	Top
AL009126.3	1523081	119	1523081	1523085		[gene=rnjA]		No	Complement
AL009126.3	1526193	100	1526192	1526194		[gene=ykrA]		No	Top
AL009126.3	1530331	82	1530331	1530331	[gene=pdhB]		[gene=pdhC]	Yes	Top
AL009126.3	1530469	97	1530464	1530470		[gene=pdhB]	[gene=pdhC]	No	Top
AL009126.3	1531955	38	1531955	1531958	[gene=pdhD]	[gene=pdhC]		Yes	Top
AL009126.3	1533283	107	1533278	1533289		[gene=pdhD]		Yes	Top
AL009126.3	1533327	408	1533325	1533329		[gene=pdhD]		No	Top
AL009126.3	1534237	55	1534237	1534240		[gene=speA]		No	Complement
AL009126.3	1538711	69	1538711	1538711		[gene=ykzC]		No	Top
AL009126.3	1545756	145	1545755	1545757		[gene=ylaF]	[gene=ylaE]	No	Complement
AL009126.3	1548328	182	1548327	1548329		[gene=ylaI]		No	Complement
AL009126.3	1548364	599	1548363	1548365		[gene=ylaH]		No	Top
AL009126.3	1550622	29	1550620	1550624				Yes	Complement
AL009126.3	1552734	237	1552732	1552735		[gene=ylaN]	[gene=ftsW]	No	Top
AL009126.3	1557671	332	1557650	1557673		[gene=pycA]		No	Top
AL009126.3	1557993	164	1557991	1557994		[gene=ctaA]		No	Complement
AL009126.3	1560322	197	1560321	1560323		[gene=ctaB]	[gene=ctaC]	No	Top
AL009126.3	1565310	40	1565310	1565311		[gene=ylbA]		No	Complement
AL009126.3	1567455	41	1567454	1567455		[gene=ylbC]	[gene=ylbD]	No	Top
AL009126.3	1568892	20	1568892	1568892		[gene=ricF]	[gene=csfG]	No	Top
AL009126.3	1570586	68	1570584	1570588		[gene=coaD]		Yes	Top
AL009126.3	1571990	23	1571990	1571990	[gene=ylbK]			Yes	Top
AL009126.3	1573809	49	1573808	1573809		[gene=ylbL]		No	Top
AL009126.3	1575980	69	1575968	1575980	[gene=rpmF]		[gene=gerR]	Yes	Top
AL009126.3	1576020	2596	1576019	1576022		[gene=rpmF]	[gene=gerR]	No	Top
AL009126.3	1580037	49	1580036	1580038		[gene=bshC]	[gene=mraZ]	No	Top
AL009126.3	1581169	24	1581169	1581169	[gene=rsmH]		[gene=ftsL]	Yes	Top
AL009126.3	1582025	68	1582024	1582026	[gene=pbpB]	[gene=ftsL]		Yes	Top
AL009126.3	1584132	61	1584129	1584134		[gene=pbpB]	[gene=spoVD]	No	Top
AL009126.3	1591505	139	1591505	1591505		[gene=spoVE]	[gene=murG]	No	Top
AL009126.3	1593654	116	1593652	1593654		[gene=murB]	[gene=divIB]	No	Top
AL009126.3	1597785	65	1597785	1597785	[gene=ftsA]		[gene=ftsZ]	Yes	Top
AL009126.3	1599020	49	1599019	1599020		[gene=ftsZ]	[gene=bpr]	No	Top
AL009126.3	1607527	65	1607527	1607528		[gene=tswE]	[gene=thiQ]	Yes	Top
AL009126.3	1611638	200	1611637	1611639		[gene=ylmG]	[gene=ylmH]	No	Top
AL009126.3	1613324	722	1613323	1613326		[gene=iswA]	[gene=ileS]	Yes	Top
AL009126.3	1616158	133	1616156	1616160		[gene=ileS]	[gene=ylyA]	No	Top
AL009126.3	1618276	43	1618276	1618276	[gene=pyaA]		[gene=pyrR]	Yes	Top
AL009126.3	1618967	85	1618966	1618969	[gene=pyaB]	[gene=pyrR]	[gene=pyrP]	No	Top
AL009126.3	1635048	28	1635048	1635048	[gene=sirB]			Yes	Top
AL009126.3	1636083	57	1636082	1636083		[gene=fbnA]		No	Complement
AL009126.3	1636123	273	1636121	1636124		[gene=sirC]		No	Top
AL009126.3	1642811	147	1642809	1642813		[gene=rpoZ]	[gene=coaBC]	No	Top
AL009126.3	1655558	1166	1655557	1655562		[gene=rpmB]		No	Complement
AL009126.3	1655594	44	1655594	1655597		[gene=rpmB]		Yes	Complement
AL009126.3	1658130	111	1658125	1658130		[gene=yloV]	[gene=sdaAB]	No	Top
AL009126.3	1660026	52	1660026	1660027	[gene=recG]			Yes	Top
AL009126.3	1665612	4603	1665610	1665614		[gene=acpA]	[gene=rnc]	No	Top
AL009126.3	1666490	292	1666486	1666491		[gene=rnc]	[gene=smc]	No	Top
AL009126.3	1671163	77	1671161	1671163		[gene=ftsY]		No	Top
AL009126.3	1674127	21	1674127	1674127	[gene=ylqC]		[gene=ylqD]	Yes	Top
AL009126.3	1674169	1721	1674166	1674170		[gene=ylqC]	[gene=ylqD]	No	Top
AL009126.3	1676231	151	1676230	1676231	[gene=rplS]		[gene=rbgA]	Yes	Top
AL009126.3	1676436	7026	1676384	1676437		[gene=rplS]	[gene=rbgA]	No	Top
AL009126.3	1682555	67	1682554	1682557		[gene=sucD]	[gene=dprA]	No	Top
AL009126.3	1690933	211	1690931	1690934		[gene=codY]	[gene=flgB]	No	Top
AL009126.3	1717919	64	1717913	1717920		[gene=swrB]	[gene=rpsB]	Yes	Top
AL009126.3	1718721	402	1718720	1718722		[gene=rpsB]	[gene=tsf]	No	Top
AL009126.3	1719730	1206	1719711	1719731		[gene=tsf]	[gene=pyrH]	No	Top
AL009126.3	1721148	327	1721145	1721149		[gene=frr]	[gene=uppS]	No	Top
AL009126.3	1727103	377	1727101	1727104		[gene=proS]	[gene=polC]	No	Top
AL009126.3	1731652	66	1731652	1731652	[gene=surG]		[gene=rimP]	Yes	Top
AL009126.3	1731725	41	1731725	1731726		[gene=surG]	[gene=rimP]	Yes	Top
AL009126.3	1736845	1040	1736843	1736845		[gene=rbfA]	[gene=truB]	No	Top
AL009126.3	1738917	60	1738916	1738919		[gene=ribC]	[gene=rpsO]	Yes	Top
AL009126.3	1739009	69	1738957	1739009	[gene=rpsO]		[gene=pnpA]	Yes	Top
AL009126.3	1739082	100	1739082	1739082	[gene=rpsO]		[gene=pnpA]	Yes	Top
AL009126.3	1739244	744	1739241	1739246		[gene=rpsO]	[gene=pnpA]	No	Top
AL009126.3	1741508	27	1741508	1741508		[gene=pnpA]	[gene=ylxY]	Yes	Top
AL009126.3	1741542	856	1741540	1741544		[gene=pnpA]	[gene=ylxY]	No	Top
AL009126.3	1743884	96	1743882	1743885		[gene=mlpA]	[gene=ymxH]	No	Top
AL009126.3	1747097	43	1747097	1747097		[gene=asd]	[gene=dapG]	No	Top
AL009126.3	1749304	334	1749303	1749305		[gene=dapA]	[gene=rnjB]	No	Top
AL009126.3	1751124	353	1751122	1751125		[gene=rnjB]	[gene=tepA]	No	Top
AL009126.3	1759635	130	1759634	1759637		[gene=ymfH]	[gene=efpI]	No	Top
AL009126.3	1762595	80	1762593	1762595		[gene=rodZ]	[gene=pgsA]	No	Top
AL009126.3	1765749	579	1765747	1765749		[gene=recA]	[gene=pbpX]	No	Top
AL009126.3	1767352	41	1767348	1767353	[gene=rny]			Yes	Top
AL009126.3	1768901	670	1768898	1768903		[gene=rny]	[gene=pdeB]	No	Top
AL009126.3	1774836	203	1774835	1774837		[gene=ricA]	[gene=cotE]	No	Top
AL009126.3	1780266	34	1780266	1780270		[gene=mutL]		No	Top
AL009126.3	1782582	52	1782581	1782582		[gene=pksA]	[gene=pksB]	No	Top
AL009126.3	1858525	46	1858525	1858525		[gene=pksS]		No	Complement
AL009126.3	1867656	142	1867655	1867659		[gene=hfq]	[gene=ymzC]	No	Top
AL009126.3	1868459	45	1868459	1868461		[gene=ymzA]	[gene=nrdI]	No	Top
AL009126.3	1872095	173	1872092	1872097		[gene=nrdF]	[gene=ymaB]	No	Top
AL009126.3	1879800	557	1879799	1879802		[gene=glnA]	[gene=ynxB]	No	Top
AL009126.3	1906242	97	1906240	1906247		[gene=flvS]		No	Complement
AL009126.3	1915206	58	1915206	1915208	[gene=surA]			Yes	Complement
AL009126.3	1917569	594	1917566	1917572	[gene=ncrF]			Yes	Top
AL009126.3	1917576	254	1917575	1917577		[gene=lexA]		No	Complement
AL009126.3	1919731	195	1919730	1919732		[gene=ynzC]	[gene=tktA]	No	Top
AL009126.3	1921903	887	1921899	1921904		[gene=tktA]	[gene=pcfA]	No	Top
AL009126.3	1922835	328	1922833	1922836		[gene=yneF]	[gene=ccdA]	No	Top
AL009126.3	1924996	139	1924991	1924997		[gene=yneJ]		No	Top
AL009126.3	1929452	680	1929450	1929453		[gene=citB]	[gene=yneN]	No	Top
AL009126.3	1930007	49	1930006	1930007		[gene=yneN]	[gene=sspT]	No	Top
AL009126.3	1931512	111	1931511	1931516		[gene=yneR]		No	Complement
AL009126.3	1933122	185	1933121	1933123		[gene=yneT]	[gene=parE]	No	Top
AL009126.3	1937867	24	1937867	1937867		[gene=ynfCc]		Yes	Complement
AL009126.3	1937906	118	1937904	1937906		[gene=parC]		No	Top
AL009126.3	1938330	37	1938330	1938331	[gene=ynfCn]		[gene=ynfCc]	Yes	Complement
AL009126.3	1940371	168	1940370	1940372		[gene=alsT]	[gene=eglS]	No	Top
AL009126.3	1948313	64	1948312	1948313		[gene=yngC]		No	Top
AL009126.3	2003215	318	2003215	2003216		[gene=iseA]		No	Top
AL009126.3	2003272	369	2003272	2003276		[gene=yoeC]		Yes	Complement
AL009126.3	2015726	27	2015726	2015726		[gene=gltC]		No	Top
AL009126.3	2018520	209	2018519	2018521		[gene=yoxD]	[gene=rtp]	No	Complement
AL009126.3	2025077	52	2025076	2025078		[gene=mswF]	[gene=yoaD]	Yes	Complement
AL009126.3	2025152	32	2025152	2025152		[gene=mswF]	[gene=yoaD]	Yes	Complement
AL009126.3	2049533	41	2049532	2049533		[gene=penP]		No	Top
AL009126.3	2054549	72	2054547	2054549		[gene=xynA]		No	Complement
AL009126.3	2069956	74	2069953	2069957	[gene=asrE]		[gene=yoyA]	Yes	Complement
AL009126.3	2079209	3474	2079190	2079211		[gene=bsrF]		Yes	Top
AL009126.3	2086032	211	2086032	2086033		[gene=yocA]		No	Top
AL009126.3	2086041	34	2086041	2086042		[gene=yozB]		No	Complement
AL009126.3	2092848	185	2092847	2092849		[gene=walL]		No	Complement
AL009126.3	2095899	2023	2095897	2095904		[gene=ssrSA]	[gene=recQ]	Yes	Complement
AL009126.3	2095932	31	2095931	2095932	[gene=ssrSA]		[gene=recQ]	Yes	Complement
AL009126.3	2100069	191	2100068	2100070		[gene=yozC]	[gene=yozO]	No	Complement
AL009126.3	2102110	49	2102109	2102110		[gene=dhaS]	[gene=sqhC]	No	Top
AL009126.3	2104899	81	2104899	2104900		[gene=yocR]		No	Complement
AL009126.3	2107462	753	2107461	2107464		[gene=odhB]		No	Complement
AL009126.3	2111322	56	2111320	2111324	[gene=odhA]			Yes	Complement
AL009126.3	2121601	167	2121599	2121603		[gene=bshBB]		Yes	Complement
AL009126.3	2128466	252	2128465	2128467		[gene=noxC]		No	Top
AL009126.3	2131864	32	2131864	2131864		[gene=ctpA]		No	Complement
AL009126.3	2134525	188	2134524	2134526		[gene=ldcB]		No	Complement
AL009126.3	2135427	556	2135425	2135428		[gene=deoD]	[gene=ldcB]	No	Complement
AL009126.3	2186959	35	2186958	2186960		[gene=yorD]	[gene=yorE]	No	Complement
AL009126.3	2190746	840	2190744	2190747				Yes	Top
AL009126.3	2204029	156	2204028	2204029		[gene=yopS]		No	Top
AL009126.3	2204148	96	2204148	2204149		[gene=yopR]		No	Complement
AL009126.3	2208754	63	2208754	2208754	[gene=aimX]	[gene=aimP]	[gene=yopM]	No	Complement
AL009126.3	2212765	79	2212762	2212765		[gene=yoyH]	[gene=yoyI]	No	Top
AL009126.3	2219230	59	2219230	2219231		[gene=yonU]	[gene=yonV]	No	Complement
AL009126.3	2219843	407	2219842	2219844	[gene=apbT]			Yes	Top
AL009126.3	2269480	527	2269478	2269486		[gene=sunA]	[gene=sunT]	No	Complement
AL009126.3	2269945	51	2269945	2269947		[gene=sunI]	[gene=sunA]	No	Complement
AL009126.3	2273702	140	2273701	2273703		[gene=asrG]	[gene=yolA]	Yes	Complement
AL009126.3	2273718	91	2273718	2273728		[gene=bsrG]		No	Top
AL009126.3	2283686	159	2283685	2283687			[gene=yokC]	Yes	Complement
AL009126.3	2287050	89	2287049	2287051		[gene=msrB]		No	Complement
AL009126.3	2295948	51	2295948	2295949		[gene=ypkP]		No	Complement
AL009126.3	2297941	33	2297941	2297942		[gene=ypjQ]	[gene=thyB]	No	Complement
AL009126.3	2299384	56	2299383	2299385		[gene=rsmJ]	[gene=ypjP]	No	Complement
AL009126.3	2299419	48	2299419	2299420				Yes	Top
AL009126.3	2300194	52	2300193	2300196		[gene=brxA]	[gene=rsmJ]	No	Complement
AL009126.3	2302690	203	2302689	2302694		[gene=ypgR]	[gene=ilvD]	No	Complement
AL009126.3	2307703	137	2307702	2307703		[gene=ugtP]	[gene=cspD]	No	Top
AL009126.3	2308121	78	2308118	2308121		[gene=cspD]	[gene=ypzA]	Yes	Top
AL009126.3	2308163	2834	2308145	2308165		[gene=cspD]	[gene=ypzA]	No	Top
AL009126.3	2311940	27	2311940	2311941		[gene=ypzF]	[gene=exnP]	No	Complement
AL009126.3	2327450	87	2327449	2327451		[gene=ypvA]		No	Complement
AL009126.3	2330041	143	2330040	2330047		[gene=rlmKB]	[gene=yptA]	No	Complement
AL009126.3	2331268	633	2331268	2331273		[gene=rnpB]	[gene=rlmKB]	Yes	Complement
AL009126.3	2331319	15127	2331316	2331328		[gene=rnpB]	[gene=rlmKB]	Yes	Complement
AL009126.3	2331416	38	2331411	2331418	[gene=rnpB]		[gene=rlmKB]	Yes	Complement
AL009126.3	2331493	88	2331463	2331493	[gene=rnpB]		[gene=rlmKB]	Yes	Complement
AL009126.3	2332709	135	2332708	2332712	[gene=ypsA]	[gene=cotD]		No	Complement
AL009126.3	2336907	78	2336906	2336908		[gene=ypqE]	[gene=yprA]	No	Complement
AL009126.3	2338791	32	2338790	2338791		[gene=yppE]	[gene=yppG]	No	Complement
AL009126.3	2338829	899	2338825	2338830		[gene=yppF]		Yes	Top
AL009126.3	2344227	559	2344226	2344228		[gene=ponA]		No	Top
AL009126.3	2344233	70	2344233	2344234		[gene=ypoC]		No	Complement
AL009126.3	2346174	684	2346173	2346177		[gene=asnS]	[gene=dnaD]	No	Complement
AL009126.3	2347619	436	2347619	2347622		[gene=aspB]	[gene=asnS]	No	Complement
AL009126.3	2351912	34	2351912	2351912	[gene=dinG]			Yes	Complement
AL009126.3	2352558	131	2352557	2352561		[gene=panD]	[gene=dinG]	No	Complement
AL009126.3	2356102	68	2356102	2356102	[gene=cca]		[gene=birA]	Yes	Complement
AL009126.3	2365696	88	2365696	2365698		[gene=ypiB]	[gene=ypiF]	No	Complement
AL009126.3	2367931	93	2367929	2367934		[gene=aroA]	[gene=ypiA]	No	Complement
AL009126.3	2377481	134	2377480	2377482			[gene=trpE]	No	Complement
AL009126.3	2381190	247	2381189	2381193			[gene=cheR]	Yes	Complement
AL009126.3	2381301	39	2381296	2381301		[gene=ndk]	[gene=cheR]	No	Complement
AL009126.3	2381799	70	2381796	2381800	[gene=ndk]	[gene=hepT]		No	Complement
AL009126.3	2384475	72	2384468	2384476		[gene=mtrB]	[gene=hepS]	No	Complement
AL009126.3	2385458	5544	2385457	2385476		[gene=hbs]	[gene=folEA]	No	Complement
AL009126.3	2385719	42	2385719	2385719	[gene=hbs]		[gene=folEA]	Yes	Complement
AL009126.3	2387812	64	2387811	2387812		[gene=yphF]	[gene=spoIVA]	No	Complement
AL009126.3	2388914	240	2388912	2388915			[gene=yphE]	Yes	Complement
AL009126.3	2393559	80	2393558	2393560		[gene=fni]	[gene=yphA]	No	Complement
AL009126.3	2394472	464	2394470	2394480	[gene=fni]			Yes	Complement
AL009126.3	2400177	41	2400176	2400177		[gene=prsW]	[gene=sleB]	No	Complement
AL009126.3	2400946	75	2400945	2400946		[gene=ypdA]	[gene=prsW]	No	Complement
AL009126.3	2402009	410	2402007	2402011		[gene=gudB]	[gene=ypdA]	No	Complement
AL009126.3	2403037	60	2403037	2403037	[gene=gudB]			Yes	Complement
AL009126.3	2403465	39	2403465	2403465		[gene=mecB]	[gene=gudB]	No	Complement
AL009126.3	2405839	81	2405839	2405840	[gene=ypbE]		[gene=ypbF]	Yes	Complement
AL009126.3	2409983	54	2409983	2409984		[gene=fmnP]		No	Complement
AL009126.3	2410016	697	2410014	2410017		[gene=fer]		No	Top
AL009126.3	2412700	251	2412698	2412702		[gene=serA]		No	Top
AL009126.3	2413556	26	2413556	2413557		[gene=rsiX]	[gene=aroC]	No	Complement
AL009126.3	2414998	60	2414998	2415000	[gene=sigX]		[gene=rsiX]	Yes	Complement
AL009126.3	2415343	89	2415343	2415343		[gene=resE]	[gene=sigX]	No	Complement
AL009126.3	2421293	32	2421292	2421293	[gene=resA]	[gene=rluB]		Yes	Complement
AL009126.3	2424619	75	2424618	2424620		[gene=ypuI]	[gene=dacB]	No	Complement
AL009126.3	2427374	205	2427371	2427375		[gene=ypzK]		Yes	Complement
AL009126.3	2432281	88	2432280	2432282		[gene=sipS]	[gene=ypuD]	No	Complement
AL009126.3	2435318	597	2435316	2435320		[gene=ppiB]		No	Complement
AL009126.3	2436914	111	2436913	2436915		[gene=lysA]		No	Complement
AL009126.3	2436948	113	2436947	2436949		[gene=ypuA]		No	Top
AL009126.3	2446356	466	2446355	2446358		[gene=pupG]	[gene=dacF]	No	Complement
AL009126.3	2449793	186	2449792	2449795		[gene=fur]	[gene=yqzK]	No	Complement
AL009126.3	2451420	146	2451419	2451421		[gene=mleA]	[gene=yqkK]	No	Complement
AL009126.3	2454287	161	2454285	2454288		[gene=ansB]	[gene=mleN]	No	Complement
AL009126.3	2460283	107	2460282	2460284		[gene=yqkF]	[gene=yqkD]	No	Top
AL009126.3	2461577	219	2461577	2461579		[gene=yqkC]		No	Complement
AL009126.3	2467955	47	2467955	2467956				Yes	Complement
AL009126.3	2473125	54	2473124	2473126	[gene=pswI]		[gene=proI]	Yes	Top
AL009126.3	2480706	776	2480705	2480707		[gene=gndA]		No	Complement
AL009126.3	2484768	84	2484768	2484769		[gene=oxaAB]	[gene=yqjF]	No	Top
AL009126.3	2485636	211	2485634	2485637		[gene=yqjE]		No	Complement
AL009126.3	2488991	22	2488983	2488998				Yes	Top
AL009126.3	2493023	195	2493021	2493025		[gene=brxB]	[gene=artP]	No	Complement
AL009126.3	2496742	202	2496741	2496743		[gene=bkdB]		No	Complement
AL009126.3	2507292	39	2507292	2507293		[gene=yqzF]		No	Top
AL009126.3	2517598	48	2517597	2517598		[gene=yqiG]		No	Top
AL009126.3	2517942	131	2517941	2517943		[gene=spo0A]		No	Complement
AL009126.3	2520528	36	2520528	2520529		[gene=recN]	[gene=spoIVB]	No	Complement
AL009126.3	2522846	19	2522846	2522846		[gene=yqxC]	[gene=argR]	No	Complement
AL009126.3	2528307	227	2528306	2528309		[gene=folD]	[gene=xseA]	No	Complement
AL009126.3	2529821	57	2529821	2529821		[gene=yqhY]	[gene=nusB]	Yes	Complement
AL009126.3	2529879	78	2529877	2529879		[gene=yqhY]	[gene=nusB]	No	Complement
AL009126.3	2538068	1139	2538068	2538069		[gene=efp]	[gene=yqhV]	No	Complement
AL009126.3	2543407	325	2543405	2543408		[gene=mntR]	[gene=yqhO]	No	Complement
AL009126.3	2543752	86	2543743	2543753	[gene=mntR]		[gene=yqhO]	Yes	Complement
AL009126.3	2545409	171	2545408	2545410		[gene=yqhL]		No	Top
AL009126.3	2549375	52	2549373	2549375		[gene=swgA]	[gene=gcvT]	Yes	Complement
AL009126.3	2549497	31	2549497	2549498	[gene=swgA]		[gene=gcvT]	Yes	Complement
AL009126.3	2563970	30	2563968	2563981		[gene=mgsR]	[gene=rsbRD]	Yes	Complement
AL009126.3	2563981	25	2563970	2563981		[gene=mgsR]	[gene=rsbRD]	No	Complement
AL009126.3	2564885	182	2564884	2564886		[gene=yqgX]		No	Complement
AL009126.3	2565920	25	2565920	2565921		[gene=yqgW]		No	Top
AL009126.3	2568530	65	2568529	2568532		[gene=ltaSC]	[gene=yqgT]	No	Complement
AL009126.3	2573492	53	2573491	2573493		[gene=yqgO]	[gene=glpG]	No	Complement
AL009126.3	2574342	933	2574341	2574343		[gene=rpmGA]	[gene=folN]	No	Complement
AL009126.3	2574403	119	2574403	2574403		[gene=rpmGA]	[gene=folN]	Yes	Complement
AL009126.3	2577211	236	2577210	2577213		[gene=yqzC]		No	Top
AL009126.3	2581736	234	2581735	2581737		[gene=pbpA]	[gene=pstS]	No	Complement
AL009126.3	2585394	2239	2585392	2585401		[gene=sodA]	[gene=yqgE]	No	Complement
AL009126.3	2587899	623	2587897	2587902		[gene=yqgA]		No	Complement
AL009126.3	2590280	373	2590279	2590281		[gene=ispG]		No	Top
AL009126.3	2591381	176	2591381	2591383		[gene=zur]		No	Complement
AL009126.3	2591416	142	2591415	2591416		[gene=yqfW]		No	Top
AL009126.3	2593250	43	2593250	2593251		[gene=nfo]	[gene=yqfU]	No	Complement
AL009126.3	2597467	49	2597466	2597467		[gene=yqfO]		Yes	Complement
AL009126.3	2597503	99	2597502	2597505		[gene=ispH]		No	Top
AL009126.3	2600180	88	2600178	2600185		[gene=sigA]	[gene=cccA]	No	Complement
AL009126.3	2608694	100	2608693	2608708		[gene=tboG]	[gene=glyQ]	Yes	Complement
AL009126.3	2608737	173	2608737	2608738	[gene=tboG]		[gene=glyQ]	Yes	Complement
AL009126.3	2611690	46	2611690	2611690	[gene=unpK]	[gene=rnrY]	[gene=cdd]	Yes	Complement
AL009126.3	2611801	86	2611801	2611801	[gene=unpK]	[gene=rnrY]		Yes	Complement
AL009126.3	2614456	346	2614455	2614460		[gene=phoH]	[gene=pgpH]	No	Complement
AL009126.3	2616950	216	2616948	2616951		[gene=yqfB]	[gene=yqfC]	No	Complement
AL009126.3	2619865	2662	2619863	2619885		[gene=yqeY]	[gene=nfeDA]	No	Complement
AL009126.3	2621637	312	2621635	2621638		[gene=mtaB]		No	Complement
AL009126.3	2623793	105	2623793	2623797	[gene=rsmE]	[gene=prmA]		Yes	Complement
AL009126.3	2625997	1477	2625996	2626002		[gene=dnaK]	[gene=dnaJ]	No	Complement
AL009126.3	2630875	241	2630874	2630876		[gene=lepA]	[gene=hemN]	No	Complement
AL009126.3	2635852	30	2635852	2635856	[gene=rpsT]			Yes	Top
AL009126.3	2636119	4966	2636082	2636120		[gene=rpsT]		Yes	Top
AL009126.3	2637543	152	2637542	2637544		[gene=yqzM]		No	Top
AL009126.3	2642084	275	2642083	2642086		[gene=yqeM]		No	Complement
AL009126.3	2653692	59	2653690	2653693				Yes	Top
AL009126.3	2660519	45	2660518	2660519		[gene=phrE]	[gene=yqzI]	No	Top
AL009126.3	2663349	32	2663348	2663350		[gene=rttF]	[locus_tag=BSU_25875]	No	Top
AL009126.3	2678343	254	2678342	2678345	[gene=ratA]		[gene=yqbNn]	Yes	Complement
AL009126.3	2678878	52	2678877	2678878	[gene=asrH]		[gene=ratA]	Yes	Complement
AL009126.3	2692615	56	2692613	2692615		[gene=yqaP]		No	Top
AL009126.3	2697097	221	2697096	2697099				Yes	Top
AL009126.3	2713920	54	2713913	2713920		[gene=yrkD]	[gene=yrkE]	No	Complement
AL009126.3	2718880	40	2718880	2718880		[gene=yrkA]		No	Complement
AL009126.3	2747790	32	2747790	2747790		[gene=prpF]		No	Top
AL009126.3	2758039	223	2758037	2758040		[gene=sufL]		No	Top
AL009126.3	2779107	33	2779107	2779107			[locus_tag=BSU_27185]	Yes	Complement
AL009126.3	2779144	111	2779142	2779144			[locus_tag=BSU_27185]	Yes	Complement
AL009126.3	2779221	28	2779220	2779228			[gene=yrzI]	Yes	Complement
AL009126.3	2780316	163	2780315	2780317			[gene=yrhG]	Yes	Complement
AL009126.3	2786961	56	2786960	2786962	[gene=mccA]			Yes	Complement
AL009126.3	2788884	22	2788883	2788885		[gene=yrrS]	[gene=yrrT]	No	Complement
AL009126.3	2791440	723	2791439	2791441	[gene=pbpI]	[gene=greA]		No	Complement
AL009126.3	2795755	40	2795755	2795756		[gene=yrrL]	[gene=yrrM]	Yes	Complement
AL009126.3	2795857	133	2795856	2795858		[gene=yrrL]	[gene=yrrM]	No	Complement
AL009126.3	2797051	778	2797049	2797053		[gene=yrzB]	[gene=yrrL]	No	Complement
AL009126.3	2800853	562	2800852	2800856		[gene=tboA]	[gene=alaS]	Yes	Complement
AL009126.3	2806257	57	2806256	2806258		[gene=recDB]	[gene=yrrD]	No	Complement
AL009126.3	2809373	42	2809373	2809374		[gene=mnmA]	[gene=yrrB]	No	Complement
AL009126.3	2813604	38	2813603	2813604		[gene=tcdA]		No	Complement
AL009126.3	2814490	3287	2814483	2814493		[gene=ssrSB]	[gene=tcdA]	Yes	Complement
AL009126.3	2817867	475	2817866	2817869		[gene=tboH]	[gene=hisS]	Yes	Complement
AL009126.3	2820047	275	2820046	2820048		[gene=dtd]		No	Complement
AL009126.3	2820079	53	2820079	2820079		[gene=yrvJ]		No	Top
AL009126.3	2822851	441	2822851	2822851		[gene=apt]	[gene=rsh]	No	Complement
AL009126.3	2825779	52	2825778	2825780	[gene=recJ]	[gene=yrvD]		No	Complement
AL009126.3	2826860	471	2826860	2826862		[gene=secDF]	[gene=yrvC]	No	Complement
AL009126.3	2832365	165	2832363	2832372		[gene=yrbF]		No	Complement
AL009126.3	2852615	27	2852614	2852615		[gene=obgE]	[gene=thrR]	No	Complement
AL009126.3	2854837	3631	2854835	2854840		[gene=rpmA]	[gene=spo0B]	No	Complement
AL009126.3	2854878	44	2854875	2854884		[gene=rpmA]	[gene=spo0B]	Yes	Complement
AL009126.3	2857718	290	2857717	2857719		[gene=minD]	[gene=spoIVFA]	No	Complement
AL009126.3	2866622	123	2866621	2866623		[gene=valS]	[gene=folC]	No	Complement
AL009126.3	2869342	630	2869340	2869343		[gene=tboV]	[gene=valS]	Yes	Complement
AL009126.3	2872836	168	2872836	2872836		[gene=hemL]	[gene=spoVID]	No	Complement
AL009126.3	2877626	52	2877626	2877627	[gene=hemX]	[gene=hemA]		Yes	Complement
AL009126.3	2879858	264	2879857	2879860		[gene=engB]		No	Complement
AL009126.3	2884734	624	2884732	2884735		[gene=clpX]	[gene=lonB]	No	Complement
AL009126.3	2884781	47	2884781	2884781	[gene=clpX]		[gene=lonB]	Yes	Complement
AL009126.3	2886254	1597	2886250	2886255		[gene=tig]	[gene=clpX]	No	Complement
AL009126.3	2886654	38	2886654	2886654	[gene=tig]			Yes	Complement
AL009126.3	2887497	33	2887497	2887497	[gene=tig]			Yes	Complement
AL009126.3	2897043	91	2897042	2897043		[gene=tboILV]	[gene=ilvB]	Yes	Complement
AL009126.3	2899768	297	2899767	2899769		[gene=trnSL-Arg2]		Yes	Complement
AL009126.3	2899814	6248	2899813	2899816		[gene=trnSL-Arg2]		Yes	Complement
AL009126.3	2899980	274	2899977	2899987		[gene=ysnB]	[gene=trnSL-Arg2]	No	Complement
AL009126.3	2903182	79	2903182	2903183		[gene=rcmE]	[gene=gerM]	No	Complement
AL009126.3	2905532	269	2905531	2905533		[gene=sdhB]	[gene=ysmA]	No	Complement
AL009126.3	2909514	163	2909511	2909514		[gene=yslB]		No	Top
AL009126.3	2910808	206	2910807	2910809		[gene=kswC]	[gene=lysCA]	Yes	Complement
AL009126.3	2910868	131	2910867	2910871		[gene=kswC]	[gene=lysCA]	Yes	Complement
AL009126.3	2912972	762	2912970	2912973		[gene=trxA]	[gene=uvrC]	No	Complement
AL009126.3	2926970	218	2926970	2926971		[gene=pheT]		No	Complement
AL009126.3	2927009	48	2927008	2927009		[gene=rnhC]		No	Top
AL009126.3	2930521	249	2930520	2930523			[gene=pheS]	Yes	Complement
AL009126.3	2950180	124	2950179	2950182		[gene=frvX]	[gene=abnA]	No	Complement
AL009126.3	2951858	22	2951858	2951859		[gene=ysdA]		Yes	Complement
AL009126.3	2951899	57	2951895	2951902		[gene=ysdB]		No	Top
AL009126.3	2952186	4562	2952185	2952189		[gene=rplT]	[gene=ysdA]	No	Complement
AL009126.3	2952229	21	2952229	2952229	[gene=rplT]		[gene=ysdA]	Yes	Complement
AL009126.3	2953413	585	2953391	2953414	[locus_tag=BSU_misc_RNA_47]		[gene=infC]	Yes	Complement
AL009126.3	2959213	354	2959212	2959214		[gene=thrS]		No	Complement
AL009126.3	2959255	208	2959253	2959256		[gene=ysaA]		No	Top
AL009126.3	2961211	78	2961210	2961215		[gene=tboT]	[gene=thrS]	Yes	Complement
AL009126.3	2961320	468	2961318	2961321	[gene=tboT]		[gene=thrS]	Yes	Complement
AL009126.3	2961401	271	2961373	2961405	[gene=tboT]		[gene=thrS]	Yes	Complement
AL009126.3	2965645	59	2965645	2965647		[gene=nrdR]	[gene=dnaB]	No	Complement
AL009126.3	2966339	568	2966338	2966341		[gene=speD]	[gene=nrdR]	No	Complement
AL009126.3	2966419	72	2966405	2966419	[gene=speD]		[gene=nrdR]	Yes	Complement
AL009126.3	2970883	183	2970881	2970884		[gene=coaE]		No	Complement
AL009126.3	2975942	81	2975941	2975945		[gene=phoR]	[gene=polA]	No	Complement
AL009126.3	2978691	1955	2978689	2978693		[gene=mdh]	[gene=phoP]	No	Complement
AL009126.3	2978763	93	2978763	2978763	[gene=mdh]		[gene=phoP]	Yes	Complement
AL009126.3	2981103	65	2981103	2981104		[gene=citZ]	[gene=icd]	No	Complement
AL009126.3	2984274	245	2984273	2984276		[gene=ytzA]		No	Complement
AL009126.3	2984747	586	2984745	2984748		[gene=pyk]	[gene=ytzA]	No	Complement
AL009126.3	2985498	42	2985498	2985498	[gene=pyk]			Yes	Complement
AL009126.3	2987695	234	2987693	2987701		[gene=accA]	[gene=pfkA]	No	Complement
AL009126.3	2989779	190	2989778	2989781		[gene=maeB]	[gene=accD]	No	Complement
AL009126.3	2989844	97	2989826	2989844		[gene=maeB]	[gene=accD]	Yes	Complement
AL009126.3	2995881	82	2995877	2995886		[gene=nrnA]		No	Complement
AL009126.3	2995920	45	2995919	2995922		[gene=ytzJ]		Yes	Top
AL009126.3	3009872	110	3009871	3009873		[gene=ytkL]		No	Complement
AL009126.3	3014463	34	3014463	3014464		[gene=moaB]	[gene=argG]	No	Complement
AL009126.3	3015071	717	3015070	3015072		[gene=ackA]	[gene=moaB]	No	Complement
AL009126.3	3016587	196	3016586	3016590	[locus_tag=BSU_29479]	[gene=ytxK]	[gene=ackA]	No	Complement
AL009126.3	3017654	1575	3017647	3017656		[gene=tpx]	[gene=ytxK]	No	Complement
AL009126.3	3019500	168	3019498	3019503		[gene=yteJ]	[gene=ytfI]	No	Complement
AL009126.3	3022038	169	3022037	3022040		[gene=ytcJ]		No	Complement
AL009126.3	3025393	238	3025391	3025394		[gene=sspA]	[gene=ytcI]	No	Complement
AL009126.3	3029673	179	3029672	3029675		[gene=braB]		No	Top
AL009126.3	3029674	138	3029673	3029675		[gene=ezrA]		No	Complement
AL009126.3	3033698	159	3033697	3033699		[gene=msrC]		No	Top
AL009126.3	3035691	143	3035688	3035693	[gene=ldsD]		[gene=rpsD]	Yes	Top
AL009126.3	3036293	33	3036293	3036295	[gene=rpsD]			Yes	Top
AL009126.3	3036318	74	3036318	3036333	[gene=rpsD]			Yes	Top
AL009126.3	3036375	2433	3036354	3036377		[gene=rpsD]		No	Top
AL009126.3	3036562	320	3036561	3036564		[gene=tyrS]		No	Complement
AL009126.3	3036603	30	3036603	3036603				Yes	Top
AL009126.3	3037899	178	3037898	3037900	[gene=tboY]		[gene=tyrS]	Yes	Complement
AL009126.3	3044115	192	3044115	3044117		[gene=ccpA]	[gene=motP]	No	Complement
AL009126.3	3045406	356	3045404	3045407		[gene=aroX]	[gene=ccpA]	No	Complement
AL009126.3	3046720	251	3046719	3046740		[gene=brxJ]	[gene=aroX]	No	Complement
AL009126.3	3048145	230	3048143	3048146		[gene=murC]	[gene=ytxG]	No	Complement
AL009126.3	3052670	79	3052669	3052671		[gene=ytpR]	[gene=sftA]	No	Complement
AL009126.3	3055191	32	3055190	3055191		[gene=ytoP]		No	Complement
AL009126.3	3055242	90	3055241	3055243		[gene=ytoQ]		No	Top
AL009126.3	3056814	61	3056813	3056815		[gene=maeC]		No	Complement
AL009126.3	3056847	127	3056846	3056848		[gene=ytzB]		No	Top
AL009126.3	3059516	200	3059515	3059519		[gene=trmB]	[gene=ytnP]	No	Complement
AL009126.3	3060289	8	3060289	3060289			[gene=trmB]	Yes	Complement
AL009126.3	3061082	85	3061082	3061082	[gene=ytmP]			Yes	Complement
AL009126.3	3067424	132	3067422	3067425		[gene=ytkP]		No	Top
AL009126.3	3072707	84	3072707	3072708		[gene=rsuA]		No	Complement
AL009126.3	3073479	35	3073478	3073480		[gene=murJ]	[gene=rsuA]	No	Complement
AL009126.3	3078396	152	3078394	3078396		[gene=opuD]		No	Top
AL009126.3	3102174	186	3102173	3102182		[gene=ytwF]		No	Complement
AL009126.3	3102587	285	3102586	3102589		[gene=leuS]	[gene=ytwF]	No	Complement
AL009126.3	3105132	76	3105131	3105138		[gene=tboL]	[gene=leuS]	Yes	Complement
AL009126.3	3121521	91	3121520	3121521		[gene=tbcS]		Yes	Complement
AL009126.3	3124218	82	3124218	3124218		[gene=ytnA]		No	Complement
AL009126.3	3125731	43	3125731	3125735		[gene=asnB]	[gene=ytnA]	No	Complement
AL009126.3	3127788	182	3127787	3127790		[gene=metK]	[gene=asnB]	No	Complement
AL009126.3	3129146	586	3129145	3129147		[gene=mswG]	[gene=metK]	Yes	Complement
AL009126.3	3129188	221	3129179	3129189		[gene=mswG]	[gene=metK]	Yes	Complement
AL009126.3	3131114	128	3131113	3131115		[gene=ytmB]		No	Complement
AL009126.3	3131153	46	3131153	3131154		[gene=pckA]		No	Top
AL009126.3	3134952	71	3134951	3134952		[gene=rppG]		No	Complement
AL009126.3	3136185	367	3136184	3136187		[gene=dps]	[gene=ytkC]	No	Complement
AL009126.3	3137450	311	3137450	3137452		[gene=luxS]	[gene=ytkA]	No	Complement
AL009126.3	3148845	375	3148844	3148846		[gene=menB]	[gene=menE]	No	Complement
AL009126.3	3171843	575	3171842	3171845		[gene=trnB-Ser2]	[gene=glgB]	Yes	Complement
AL009126.3	3171975	29194	3171975	3171979		[gene=trnB-Asn]	[gene=trnB-Glu]	Yes	Complement
AL009126.3	3172068	190	3172066	3172068		[gene=trnB-Ile2]	[gene=trnB-Ser2]	Yes	Complement
AL009126.3	3172154	22285	3172144	3172156		[gene=trnB-Gly2]	[gene=trnB-Asn]	Yes	Complement
AL009126.3	3172246	33855	3172246	3172251		[gene=trnB-His]	[gene=trnB-Ile2]	Yes	Complement
AL009126.3	3172330	857	3172322	3172331		[gene=trnB-Phe]	[gene=trnB-Gly2]	Yes	Complement
AL009126.3	3172421	254	3172420	3172422		[gene=trnB-Asp]	[gene=trnB-His]	Yes	Complement
AL009126.3	3172507	142	3172501	3172507		[gene=trnB-Met2]	[gene=trnB-Phe]	Yes	Complement
AL009126.3	3172690	672	3172658	3172690		[gene=trnB-Met3]	[gene=trnB-Met2]	Yes	Complement
AL009126.3	3172786	48	3172786	3172792	[gene=trnB-Ser1]	[gene=trnB-Met1]	[gene=trnB-Met2]	Yes	Complement
AL009126.3	3172792	85	3172788	3172794		[gene=trnB-Met1]	[gene=trnB-Ser1]	Yes	Complement
AL009126.3	3172840	41	3172833	3172843	[gene=trnB-Met3]	[gene=trnB-Ala]	[gene=trnB-Ser1]	Yes	Complement
AL009126.3	3172870	381	3172831	3172870		[gene=trnB-Ala]	[gene=trnB-Met3]	Yes	Complement
AL009126.3	3172915	20	3172915	3172915	[gene=trnB-Met1]	[gene=trnB-Pro]	[gene=trnB-Met3]	Yes	Complement
AL009126.3	3172953	107	3172952	3172963		[gene=trnB-Pro]	[gene=trnB-Met1]	Yes	Complement
AL009126.3	3172963	79	3172951	3172965		[gene=trnB-Pro]	[gene=trnB-Met1]	Yes	Complement
AL009126.3	3173040	104	3173040	3173041	[gene=trnB-Ala]	[gene=trnB-Arg]	[gene=trnB-Met1]	Yes	Complement
AL009126.3	3173217	148	3173214	3173219		[gene=trnB-Gly1]	[gene=trnB-Arg]	Yes	Complement
AL009126.3	3173403	6148	3173398	3173403		[gene=trnB-Lys]	[gene=trnB-Gly1]	Yes	Complement
AL009126.3	3173451	331	3173450	3173458	[gene=trnB-Leu1]	[gene=trnB-Lys]	[gene=trnB-Gly1]	Yes	Complement
AL009126.3	3173493	49	3173492	3173496		[gene=trnB-Thr]	[gene=trnB-Leu1]	Yes	Complement
AL009126.3	3173718	149	3173711	3173718		[gene=rrnB-5S]	[gene=trnB-Thr]	Yes	Complement
AL009126.3	3173992	301	3173992	3173993	[gene=rrnB-23S]		[gene=rrnB-5S]	Yes	Complement
AL009126.3	3177019	866	3177019	3177023		[gene=rrnB-16S]	[gene=rrnB-23S]	Yes	Complement
AL009126.3	3178779	69	3178779	3178779			[gene=rrnB-16S]	Yes	Complement
AL009126.3	3179199	158	3179197	3179204	[gene=tswC]		[gene=thiT]	Yes	Top
AL009126.3	3179267	337	3179265	3179268		[gene=tswC]	[gene=thiT]	Yes	Top
AL009126.3	3179886	31	3179886	3179887		[gene=yuaI]		No	Complement
AL009126.3	3179925	46	3179924	3179925		[gene=thiT]		No	Top
AL009126.3	3183215	92	3183210	3183217		[gene=yuaE]		Yes	Top
AL009126.3	3187340	75	3187340	3187341		[gene=gbsR]	[gene=bslA]	No	Top
AL009126.3	3188081	68	3188080	3188082		[gene=bslA]	[gene=ktrA]	No	Top
AL009126.3	3190429	155	3190428	3190437		[gene=yubF]		No	Complement
AL009126.3	3191797	73	3191797	3191798		[gene=yubD]	[gene=lytG]	No	Complement
AL009126.3	3194418	20	3194418	3194418		[gene=trnSL-Ala1]		Yes	Complement
AL009126.3	3194453	1434	3194451	3194455		[gene=trnSL-Ala1]		Yes	Complement
AL009126.3	3194595	77	3194592	3194596		[gene=uppP]	[gene=trnSL-Ala1]	No	Complement
AL009126.3	3197932	111	3197931	3197934		[gene=iolU]		No	Top
AL009126.3	3217451	40	3217450	3217452	[gene=yugS]	[gene=yugP]		No	Complement
AL009126.3	3220690	948	3220689	3220692		[gene=pgi]	[gene=yugM]	No	Complement
AL009126.3	3222156	125	3222155	3222157		[gene=bdhK]	[gene=pgi]	No	Complement
AL009126.3	3223430	215	3223429	3223432		[gene=bdhJ]	[gene=bdhK]	No	Complement
AL009126.3	3225135	1484	3225134	3225137		[gene=yugI]		No	Complement
AL009126.3	3225683	74	3225682	3225684		[gene=yugH]	[gene=yugI]	No	Complement
AL009126.3	3225771	53	3225771	3225771				Yes	Top
AL009126.3	3229987	48	3229987	3229988		[gene=patB]	[gene=kinB]	No	Top
AL009126.3	3231808	39	3231807	3231808		[gene=kapB]		No	Top
AL009126.3	3236297	71	3236295	3236297		[gene=yuxK]		No	Top
AL009126.3	3236406	135	3236406	3236414		[gene=yufK]		No	Complement
AL009126.3	3246153	261	3246152	3246154		[gene=maeN]	[gene=mrpA]	No	Top
AL009126.3	3252405	71	3252404	3252407		[gene=mrpG]		No	Top
AL009126.3	3253484	50	3253483	3253485		[gene=comP]	[gene=comA]	No	Complement
AL009126.3	3259363	345	3259359	3259363		[gene=pncB]	[gene=pdeH]	No	Complement
AL009126.3	3262298	34	3262298	3262298		[gene=yueG]	[gene=yueH]	No	Complement
AL009126.3	3266637	86	3266634	3266638	[gene=yueC]	[gene=yueB]		Yes	Complement
AL009126.3	3276088	4434	3276085	3276088		[gene=yukE]	[gene=yukD]	No	Complement
AL009126.3	3279501	247	3279500	3279503		[gene=ald]	[gene=yukJ]	No	Top
AL009126.3	3298589	64	3298588	3298589		[gene=yuiD]		No	Top
AL009126.3	3302585	30	3302584	3302586		[gene=yuzG]		No	Complement
AL009126.3	3302626	522	3302623	3302627		[gene=trxBB]	[gene=guaC]	No	Top
AL009126.3	3305525	311	3305524	3305526		[gene=sufA]	[gene=paiA]	No	Complement
AL009126.3	3306975	146	3306975	3306976		[gene=yutK]	[gene=dapF]	No	Complement
AL009126.3	3308337	20	3308337	3308337		[gene=yuzB]	[gene=yutK]	No	Complement
AL009126.3	3309973	259	3309973	3309976		[gene=yutJ]	[gene=yutI]	Yes	Top
AL009126.3	3310761	794	3310759	3310764		[gene=yutI]		No	Top
AL009126.3	3312799	39	3312798	3312800		[gene=thrB]	[gene=yuxL]	No	Complement
AL009126.3	3317995	174	3317993	3317996		[gene=nucF]		No	Complement
AL009126.3	3320289	538	3320288	3320291		[gene=lipA]		Yes	Complement
AL009126.3	3323226	61	3323226	3323227	[gene=fisB]	[gene=yunC]		No	Complement
AL009126.3	3352251	172	3352250	3352252		[gene=yurQ]	[gene=frlB]	No	Complement
AL009126.3	3354482	83	3354481	3354483		[gene=glxB]		No	Complement
AL009126.3	3355479	138	3355478	3355480		[gene=sufB]	[gene=yuzN]	No	Complement
AL009126.3	3358552	40	3358548	3358552	[gene=sufS]	[gene=sufD]		Yes	Complement
AL009126.3	3358775	42	3358775	3358775	[gene=sufD]		[gene=sufS]	Yes	Complement
AL009126.3	3360928	27	3360927	3360929		[gene=yuzK]	[gene=sufC]	No	Complement
AL009126.3	3361729	348	3361728	3361730		[gene=metQ]	[gene=yurZ]	No	Complement
AL009126.3	3364345	308	3364342	3364346		[gene=mswH]	[gene=metN]	Yes	Complement
AL009126.3	3364386	72	3364386	3364388		[gene=mswH]	[gene=metN]	Yes	Complement
AL009126.3	3365800	91	3365798	3365803	[gene=yusF]	[gene=yusG]	[gene=yusE]	Yes	Complement
AL009126.3	3365961	26	3365960	3365962	[gene=yusG]		[gene=yusF]	Yes	Complement
AL009126.3	3376618	94	3376618	3376620		[gene=mdtP]		No	Top
AL009126.3	3378758	65	3378757	3378759		[gene=yusU]		Yes	Complement
AL009126.3	3379067	507	3379065	3379067	[gene=yusU]	[gene=feuV]		Yes	Complement
AL009126.3	3384025	16	3384024	3384025		[gene=htrB]		No	Complement
AL009126.3	3388984	94	3388981	3388986		[gene=fumC]		No	Complement
AL009126.3	3397801	57	3397801	3397801		[gene=liaH]	[gene=liaG]	No	Complement
AL009126.3	3403267	89	3403266	3403268	[gene=yvrB]			Yes	Complement
AL009126.3	3405628	38	3405628	3405628		[gene=yvrE]		No	Complement
AL009126.3	3412092	58	3412092	3412092		[gene=yvrN]		No	Complement
AL009126.3	3415354	138	3415353	3415355		[gene=fhuC]	[gene=yvrP]	No	Complement
AL009126.3	3419455	334	3419453	3419457		[gene=fhuD]		No	Top
AL009126.3	3421119	52	3421116	3421120		[gene=kswB]	[gene=lysP]	Yes	Complement
AL009126.3	3424204	49	3424203	3424206		[gene=yvgK]		No	Complement
AL009126.3	3424238	102	3424237	3424239		[gene=ltaSP]		No	Top
AL009126.3	3426715	43	3426715	3426716		[gene=pgoN]		No	Complement
AL009126.3	3430553	46	3430551	3430553		[gene=cysI]	[gene=nhaK]	No	Complement
AL009126.3	3437607	125	3437606	3437609		[gene=bdbC]	[gene=yvgT]	No	Complement
AL009126.3	3438757	58	3438756	3438758		[gene=cadA]	[gene=bdbD]	No	Complement
AL009126.3	3441092	42	3441092	3441093		[gene=copA]	[gene=cadA]	No	Complement
AL009126.3	3443573	36	3443573	3443573		[gene=copZ]	[gene=copA]	No	Complement
AL009126.3	3445404	48	3445404	3445405		[gene=azoRB]		No	Complement
AL009126.3	3445441	151	3445440	3445442		[gene=iolW]		No	Top
AL009126.3	3450665	333	3450662	3450669		[gene=ssrA]	[gene=yvaG]	Yes	Complement
AL009126.3	3450710	5821	3450708	3450746		[gene=ssrA]	[gene=yvaG]	Yes	Complement
AL009126.3	3450746	12	3450746	3450746	[gene=ssrA]		[gene=yvaG]	Yes	Complement
AL009126.3	3450887	310	3450886	3450890	[gene=ssrA]		[gene=yvaG]	Yes	Complement
AL009126.3	3450930	36	3450930	3450930	[gene=ssrA]		[gene=yvaG]	Yes	Complement
AL009126.3	3450997	1540	3450930	3451001	[gene=ssrA]			Yes	Complement
AL009126.3	3451206	99	3451204	3451207		[gene=smpB]	[gene=ssrA]	No	Complement
AL009126.3	3451817	42	3451816	3451818		[gene=rnr]	[gene=smpB]	No	Complement
AL009126.3	3455048	656	3455046	3455053		[gene=secG]	[gene=estA]	No	Complement
AL009126.3	3464096	98	3464095	3464103		[gene=yvaV]	[gene=sdpA]	No	Top
AL009126.3	3472732	57	3472732	3472732	[gene=yvbH]			Yes	Top
AL009126.3	3473284	50	3473283	3473284		[gene=yvbH]	[gene=yvbI]	No	Top
AL009126.3	3474068	31	3474067	3474069		[gene=yvbJ]		No	Complement
AL009126.3	3474108	54	3474107	3474109		[gene=yvbI]		No	Top
AL009126.3	3476516	1752	3476514	3476518		[gene=eno]		No	Complement
AL009126.3	3481599	1423	3481598	3481605		[gene=gapA]	[gene=pgk]	No	Complement
AL009126.3	3482827	102	3482825	3482834	[gene=cggR]		[gene=gapA]	Yes	Complement
AL009126.3	3483523	30	3483523	3483528	[gene=cggR]			Yes	Complement
AL009126.3	3489867	84	3489867	3489868		[gene=yvbW]		No	Complement
AL009126.3	3491284	153	3491283	3491286		[gene=tboX]	[gene=yvbW]	Yes	Complement
AL009126.3	3492757	766	3492756	3492759		[gene=lutC]	[gene=yvbX]	No	Complement
AL009126.3	3501646	50	3501646	3501646		[gene=rsbP]		No	Top
AL009126.3	3512502	108	3512501	3512503		[gene=lutP]		No	Top
AL009126.3	3513855	57	3513855	3513859			[gene=yvfG]	Yes	Top
AL009126.3	3533379	79	3533378	3533380		[gene=racX]	[gene=yveF]	No	Complement
AL009126.3	3545830	325	3545828	3545832		[gene=trnQ-Arg]		Yes	Complement
AL009126.3	3545885	525	3545885	3545888		[gene=trnQ-Arg]		Yes	Complement
AL009126.3	3546868	1084	3546866	3546869		[gene=clpP]		No	Top
AL009126.3	3559981	43	3559980	3559981		[gene=yvdC]		No	Top
AL009126.3	3563579	153	3563578	3563580		[gene=yvcT]		No	Top
AL009126.3	3568489	133	3568488	3568489		[gene=yvcN]	[gene=psdR]	No	Complement
AL009126.3	3568526	42	3568526	3568526		[gene=yvzJ]		No	Top
AL009126.3	3573046	266	3573044	3573051			[gene=yvcI]	Yes	Complement
AL009126.3	3574319	1372	3574318	3574320		[gene=cwlO]	[gene=trxB]	No	Complement
AL009126.3	3579635	83	3579634	3579636		[gene=yvzA]	[gene=bmrA]	No	Complement
AL009126.3	3591269	102	3591268	3591270		[gene=hprF]		No	Complement
AL009126.3	3606729	68	3606729	3606730		[gene=yvlD]		No	Complement
AL009126.3	3609996	37	3609994	3609996		[gene=uvrA]	[gene=yvzB]	No	Complement
AL009126.3	3615054	32	3615054	3615054		[gene=csbA]	[gene=uvrB]	No	Complement
AL009126.3	3620299	121	3620299	3620300		[gene=minJ]		No	Complement
AL009126.3	3623898	239	3623897	3623899		[gene=ftsX]	[gene=ctpB]	No	Complement
AL009126.3	3625698	88	3625698	3625699		[gene=cccB]	[gene=ftsE]	No	Complement
AL009126.3	3627098	192	3627097	3627099		[gene=prfB]	[gene=yvjA]	No	Complement
AL009126.3	3628255	41	3628252	3628255		[gene=secA]	[gene=prfB]	No	Complement
AL009126.3	3630961	438	3630960	3630963		[gene=hpf]	[gene=secA]	No	Complement
AL009126.3	3643628	156	3643627	3643629		[gene=fakBA]	[gene=comFA]	No	Complement
AL009126.3	3644565	266	3644564	3644567		[gene=degU]	[gene=fakBA]	No	Complement
AL009126.3	3648619	418	3648618	3648619		[gene=tagV]		No	Top
AL009126.3	3648621	259	3648621	3648623		[gene=tagO]		No	Complement
AL009126.3	3664203	89	3664202	3664204		[gene=mnaA]		No	Complement
AL009126.3	3664243	148	3664242	3664244		[gene=tagU]		No	Top
AL009126.3	3673525	234	3673524	3673525		[gene=tagH]		No	Complement
AL009126.3	3680507	45	3680507	3680509		[gene=tagD]	[gene=tagE]	No	Complement
AL009126.3	3692498	19	3692498	3692498		[gene=ywtG]		No	Complement
AL009126.3	3695242	139	3695241	3695243		[gene=tagT]	[gene=ribZB]	No	Top
AL009126.3	3696256	109	3696255	3696257		[gene=ribZB]		No	Top
AL009126.3	3701686	71	3701686	3701686	[gene=rbsR]			Yes	Top
AL009126.3	3703425	170	3703424	3703426	[gene=rbsD]		[gene=rbsA]	Yes	Top
AL009126.3	3707718	337	3707716	3707719		[gene=ywsB]	[gene=ywsA]	No	Top
AL009126.3	3733476	96	3733471	3733477		[gene=ywzD]	[gene=tkmA]	No	Complement
AL009126.3	3741709	71	3741709	3741710		[gene=ywpF]		No	Top
AL009126.3	3743234	26	3743233	3743234		[gene=mscL]		No	Complement
AL009126.3	3743687	39	3743687	3743688		[gene=fabZ]	[gene=mscL]	No	Complement
AL009126.3	3747214	578	3747212	3747215		[gene=mbl]	[gene=flhO]	No	Complement
AL009126.3	3759174	120	3759173	3759175		[gene=bcrC]		No	Top
AL009126.3	3761753	131	3761752	3761754		[gene=ywnG]	[locus_tag=BSU_36575]	No	Top
AL009126.3	3764153	119	3764152	3764153		[gene=clsA]		Yes	Top
AL009126.3	3765469	278	3765468	3765470		[gene=ywnC]		No	Top
AL009126.3	3766156	82	3766156	3766161		[gene=ywnA]	[gene=ywnB]	No	Complement
AL009126.3	3770059	43	3770059	3770059		[gene=csbD]	[gene=ywzF]	No	Complement
AL009126.3	3770965	48	3770964	3770966		[gene=rapB]	[gene=ywmF]	No	Complement
AL009126.3	3772280	72	3772279	3772281		[gene=moaA]	[gene=rapB]	No	Complement
AL009126.3	3777902	748	3777901	3777904		[gene=murAA]	[gene=spoIID]	No	Complement
AL009126.3	3781032	1344	3781031	3781034		[gene=atpC]		No	Complement
AL009126.3	3783832	167	3783830	3783833		[gene=atpA]	[gene=atpG]	No	Complement
AL009126.3	3786553	591	3786551	3786554		[gene=atpE]	[gene=atpF]	No	Complement
AL009126.3	3788393	316	3788389	3788394		[gene=upp]	[gene=atpI]	No	Complement
AL009126.3	3789146	595	3789145	3789148		[gene=glyA]	[gene=upp]	No	Complement
AL009126.3	3797043	517	3797042	3797044	[gene=prmC]	[gene=prfA]		Yes	Complement
AL009126.3	3802349	89	3802347	3802350		[gene=tdk]	[gene=maeA]	No	Complement
AL009126.3	3803036	6719	3803034	3803036		[gene=rpmEA]	[gene=tdk]	No	Complement
AL009126.3	3805053	170	3805051	3805055		[gene=glpX]	[locus_tag=BSU_37089]	No	Complement
AL009126.3	3807432	48	3807432	3807432			[gene=murAB]	Yes	Complement
AL009126.3	3807704	439	3807701	3807709		[gene=tal]	[gene=murAB]	No	Complement
AL009126.3	3808461	2732	3808457	3808462		[gene=fbaA]	[gene=tal]	No	Complement
AL009126.3	3808718	161	3808718	3808718	[gene=fbaA]		[gene=tal]	Yes	Complement
AL009126.3	3810647	160	3810647	3810649		[gene=pyrG]		No	Complement
AL009126.3	3810693	152	3810691	3810694		[gene=ywjG]		No	Top
AL009126.3	3812407	817	3812390	3812408		[gene=rpoE]	[gene=pyrG]	No	Complement
AL009126.3	3819185	116	3819184	3819185		[gene=ywjB]		No	Complement
AL009126.3	3819221	27	3819221	3819221		[gene=ywjC]		No	Top
AL009126.3	3823141	24	3823141	3823142			[gene=clsC]	Yes	Complement
AL009126.3	3823527	95	3823527	3823527		[gene=narI]		No	Complement
AL009126.3	3831476	19	3831476	3831476		[gene=fnr]		No	Complement
AL009126.3	3833606	270	3833605	3833609		[gene=argS]	[gene=narK]	No	Complement
AL009126.3	3847819	391	3847817	3847838		[gene=speB]		No	Complement
AL009126.3	3848748	147	3848746	3848749		[gene=speE]	[gene=speB]	No	Complement
AL009126.3	3851890	59	3851889	3851890				Yes	Complement
AL009126.3	3852062	258	3852061	3852063		[gene=ywhD]		No	Complement
AL009126.3	3853712	127	3853710	3853713		[gene=hmtB]		No	Top
AL009126.3	3856457	75	3856456	3856458		[gene=tboTA]	[gene=tboTB]	Yes	Complement
AL009126.3	3856711	483	3856711	3856712		[locus_tag=BSU_37569]	[gene=tboTA]	Yes	Complement
AL009126.3	3858955	113	3858954	3858956		[gene=ywgA]	[gene=ywgB]	No	Complement
AL009126.3	3863371	11	3863371	3863373		[gene=lipL]	[gene=ywfM]	No	Complement
AL009126.3	3865308	288	3865307	3865310		[gene=pta]	[gene=cysL]	No	Complement
AL009126.3	3867394	199	3867392	3867395		[gene=hemQ]	[gene=bacG]	No	Top
AL009126.3	3875743	15	3875743	3875743		[gene=rocC]	[gene=ywfA]	No	Complement
AL009126.3	3878914	801	3878912	3878917		[gene=rocA]	[gene=rocB]	No	Complement
AL009126.3	3893985	210	3893984	3893986		[gene=ywdK]		No	Complement
AL009126.3	3901815	209	3901813	3901817		[gene=pdxK]		No	Top
AL009126.3	3911445	103	3911444	3911448		[gene=nfrAA]	[gene=ywcH]	No	Complement
AL009126.3	3912296	73	3912295	3912297		[gene=rodA]	[gene=nfrAA]	No	Complement
AL009126.3	3914277	1761	3914276	3914278		[gene=qoxD]		No	Complement
AL009126.3	3916736	203	3916736	3916736	[gene=qoxB]			Yes	Complement
AL009126.3	3919064	119	3919063	3919065		[gene=ywzA]		No	Top
AL009126.3	3919075	7	3919075	3919075		[gene=galT]		No	Complement
AL009126.3	3926462	93	3926461	3926463			[gene=ywbO]	Yes	Complement
AL009126.3	3930656	39	3930655	3930657		[gene=thiE]	[gene=efeU]	No	Complement
AL009126.3	3934284	36	3934284	3934284		[gene=cidB]	[gene=ywbF]	No	Top
AL009126.3	3935823	71	3935822	3935824		[gene=ywbE]		No	Top
AL009126.3	3937555	140	3937554	3937556		[gene=glxA]		No	Top
AL009126.3	3944514	112	3944513	3944514		[gene=gspA]		No	Complement
AL009126.3	3947134	29	3947134	3947134		[gene=tboYB]	[gene=tyrZ]	Yes	Top
AL009126.3	3950688	102	3950687	3950689		[gene=menA]	[gene=relQ]	No	Complement
AL009126.3	3957266	62	3957265	3957267		[gene=dltE]	[gene=ilvK]	No	Top
AL009126.3	3958518	114	3958517	3958519		[gene=ilvK]		No	Top
AL009126.3	3964074	28	3964074	3964074		[gene=yxzF]	[gene=licR]	No	Complement
AL009126.3	3973333	114	3973333	3973334		[gene=cydD]	[gene=nnrA]	No	Complement
AL009126.3	3983187	33	3983186	3983188		[gene=yxzE]		No	Top
AL009126.3	3984091	40	3984091	3984092		[gene=msmX]	[gene=yxkH]	No	Complement
AL009126.3	3988801	16	3988801	3988801		[gene=gdwB]	[gene=gdnE]	Yes	Complement
AL009126.3	3989912	238	3989911	3989913		[gene=galE]		No	Complement
AL009126.3	3996345	80	3996344	3996345		[gene=pepT]		No	Top
AL009126.3	3997931	193	3997929	3997932		[gene=mswI]	[gene=yxjH]	Yes	Top
AL009126.3	3999319	57	3999319	3999320		[gene=mswJ]	[gene=yxjG]	Yes	Top
AL009126.3	4005182	28	4005182	4005183			[gene=rlmA]	Yes	Complement
AL009126.3	4007774	44	4007772	4007776		[gene=yxiS]	[gene=yxiTn]	No	Complement
AL009126.3	4015946	110	4015945	4015946		[gene=deaD]		Yes	Complement
AL009126.3	4022822	261	4022821	4022823			[gene=yxiF]	Yes	Complement
AL009126.3	4031761	258	4031760	4031764		[gene=yxiE]	[gene=yxxF]	No	Complement
AL009126.3	4035707	525	4035705	4035708			[gene=bglP]	Yes	Complement
AL009126.3	4035945	57	4035944	4035946		[gene=yxxE]	[gene=bglP]	No	Complement
AL009126.3	4048966	59	4048965	4048967		[gene=pdp]		No	Complement
AL009126.3	4054195	50	4054194	4054197	[gene=yxxB]			Yes	Complement
AL009126.3	4063647	196	4063646	4063648		[gene=hadM]	[gene=yxeI]	No	Complement
AL009126.3	4066565	134	4066565	4066568		[gene=yxeC]		No	Complement
AL009126.3	4086579	44	4086579	4086580		[gene=iolS]	[gene=yxcE]	No	Top
AL009126.3	4087809	24	4087808	4087809		[gene=yxcD]	[gene=csbC]	No	Top
AL009126.3	4089426	45	4089426	4089426		[gene=csbC]		No	Top
AL009126.3	4102379	16	4102379	4102379		[gene=yxaL]		No	Complement
AL009126.3	4104942	751	4104942	4104944		[gene=yxaI]		Yes	Top
AL009126.3	4107333	133	4107333	4107335		[gene=qdoR]	[gene=qdoI]	No	Complement
AL009126.3	4116943	32	4116943	4116944	[gene=gntP]		[gene=gntZ]	Yes	Top
AL009126.3	4118532	367	4118530	4118533		[gene=gntZ]	[gene=ahpC]	No	Top
AL009126.3	4121059	650	4121058	4121060		[gene=bglA]		No	Complement
AL009126.3	4121106	647	4121104	4121106		[gene=ahpF]		No	Top
AL009126.3	4130383	38	4130382	4130384				Yes	Top
AL009126.3	4141475	275	4141474	4141476				Yes	Complement
AL009126.3	4141510	189	4141510	4141513				Yes	Complement
AL009126.3	4141677	768	4141675	4141678		[gene=argI]		No	Complement
AL009126.3	4147529	121	4147529	4147531	[locus_tag=BSU_40358]	[gene=htrC]	[gene=yyzO]	No	Complement
AL009126.3	4154747	1360	4154746	4154753		[gene=trnY-Asp]	[gene=walR]	Yes	Complement
AL009126.3	4154878	222	4154873	4154890		[gene=trnY-Asp]	[gene=trnY-Phe]	Yes	Complement
AL009126.3	4154890	86	4154878	4154890		[gene=trnY-Asp]	[gene=trnY-Phe]	Yes	Complement
AL009126.3	4154975	158	4154972	4154977		[gene=trnY-Glu]	[gene=trnY-Asp]	Yes	Complement
AL009126.3	4155127	66	4155124	4155129		[gene=trnY-Lys]	[gene=trnY-Glu]	Yes	Complement
AL009126.3	4155168	172	4155166	4155169	[gene=trnY-Lys]		[gene=trnY-Glu]	Yes	Complement
AL009126.3	4155390	171	4155389	4155391		[gene=purA]	[gene=trnY-Lys]	No	Complement
AL009126.3	4161026	88	4161024	4161027		[gene=yycB]	[gene=yycA]	No	Top
AL009126.3	4163158	149	4163157	4163159		[gene=rplI]		No	Complement
AL009126.3	4166620	81	4166619	4166621			[gene=yybS]	Yes	Complement
AL009126.3	4166776	27	4166776	4166776		[gene=yyzH]	[gene=yybS]	Yes	Complement
AL009126.3	4169168	823	4169166	4169168		[gene=ppaC]		No	Top
AL009126.3	4169800	119	4169799	4169801		[gene=mswM]	[gene=yybP]	Yes	Complement
AL009126.3	4173637	40	4173637	4173637		[gene=yybN]	[gene=yybM]	No	Top
AL009126.3	4176886	50	4176886	4176886				Yes	Top
AL009126.3	4198556	157	4198555	4198562		[gene=rpsR]	[gene=exoA]	No	Complement
AL009126.3	4198596	61	4198595	4198600		[gene=rpsR]	[gene=exoA]	Yes	Complement
AL009126.3	4198713	79	4198711	4198713	[gene=rpsR]		[gene=exoA]	Yes	Complement
AL009126.3	4199448	47	4199431	4199451	[gene=rpsF]		[gene=ssbA]	Yes	Complement
AL009126.3	4199515	59	4199513	4199515	[gene=rpsF]		[gene=ssbA]	Yes	Complement
AL009126.3	4199576	130	4199573	4199576	[gene=rpsF]		[gene=ssbA]	Yes	Complement
AL009126.3	4203098	65	4203097	4203099		[gene=yyzM]	[gene=yyaE]	No	Complement
AL009126.3	4205516	168	4205516	4205518		[gene=parB]		No	Complement
AL009126.3	4207864	564	4207863	4207869		[gene=nocA]		No	Complement
AL009126.3	4213156	540	4213156	4213157		[gene=jag]	[gene=mnmE]	No	Complement
AL009126.3	4215153	185	4215150	4215155		[gene=rpmH]	[gene=rnpA]	Yes	Complement
AL009126.3	4215224	266	4215222	4215232		[gene=rpmH]	[gene=rnpA]	No	Complement
AL009126.3	4215267	34	4215258	4215270	[gene=rpmH]		[gene=rnpA]	Yes	Complement
